# Supplementary material for: Spatial regulation of thermomorphogenesis by HY5 and PIF4 in Arabidopsis
Source: Nat Commun. 2021 Jun 16;12:3656. doi: 10.1038/s41467-021-24018-7 (PMC8209091; doi:10.1038/s41467-021-24018-7)
Supplement: Supplementary file 4 — Supplementary data 1 [file 41467_2021_24018_MOESM4_ESM.xlsx]

## Sheet: HY5 dependent shoot raw data
Shoot	WT 28/22				hy5 28/22
	logFC	logCPM	F	PValue	logFC	logCPM	F	PValue
AT1G01240	1.03852	5.64374	57.6124	3.21232e-14	0.593837	5.33249	16.6991	4.38274e-05
AT1G01390	-1.0583	2.1255	5.54255	0.0185609	-0.603354	2.23776	2.26533	0.1323
AT1G01580	1.63853	1.31396	5.7977	0.0160484	0.313705	1.45561	0.309565	0.577948
AT1G01700	-2.34341	0.656502	4.81613	0.0281963	0.305267	0.205697	0.0691018	0.792649
AT1G01725	1.09587	5.09091	48.2311	3.80522e-12	0.645513	4.70438	14.3579	0.000151206
AT1G02340	2.10991	3.64419	63.8122	1.37925e-15	0.935203	2.35911	5.8764	0.0153465
AT1G02470	2.42398	1.62913	14.9378	0.000111164	0.955607	0.205234	0.646406	0.421402
AT1G02670	1.13093	1.60088	3.9141	0.0478846	-0.0565154	1.36696	0.00928121	0.923251
AT1G02930	-1.15467	5.00159	50.2373	1.36892e-12	-0.138982	4.9829	0.786661	0.375113
AT1G03020	-1.73554	2.00041	12.1049	0.000503061	0.0303899	0.898727	0.00158471	0.968246
AT1G03780	-1.01683	2.86256	9.56884	0.00197948	-0.631831	3.46725	6.37036	0.0116053
AT1G03940	-5.24248	0.65653	12.3651	0.000437587	0.023564	0.512099	0.000611509	0.980271
AT1G04047	-4.06991	0.126182	4.99007	0.0254949	0.0179845	-0.380741	7.6899e-05	0.993003
AT1G04183	-1.0286	3.94373	21.5632	3.42677e-06	-0.547438	4.17948	7.5871	0.00587952
AT1G04660	1.54301	1.73783	7.80969	0.00519742	0.892027	1.06192	1.60968	0.204539
AT1G04945	1.0338	2.67164	8.54146	0.00347203	0.38234	2.33515	1.00303	0.31658
AT1G04970	1.00282	4.84325	35.4285	2.65228e-09	0.510754	4.68161	8.93378	0.00279994
AT1G05440	-1.20811	1.68406	4.7172	0.029864	-0.389991	2.22109	0.943387	0.33141
AT1G05453	-2.88513	0.479813	5.20768	0.0224888	-0.566045	1.13246	0.717992	0.396805
AT1G05575	-1.49788	2.78769	18.3938	1.79764e-05	-0.52344	2.85724	2.82082	0.0930513
AT1G06000	-1.57621	4.1489	53.5728	2.5055e-13	-0.687272	3.86636	9.73695	0.00180639
AT1G06265	1.05819	2.14647	5.69672	0.016998	0.154981	2.39813	0.174497	0.676147
AT1G06463	-1.95634	1.00068	5.41467	0.0199697	-0.605187	0.722292	0.504812	0.477395
AT1G06473	1.71063	1.20413	5.55248	0.0184559	0.722227	0.619509	0.640283	0.42361
AT1G06930	-3.01446	0.541218	5.96801	0.014569	-0.913061	0.204098	0.588979	0.442816
AT1G07440	1.03073	4.67954	33.9572	5.64656e-09	0.324105	5.23359	4.80367	0.0284009
AT1G07490	-1.15802	2.18443	6.89451	0.00864704	-0.54826	1.92234	1.4294	0.231865
AT1G07880	-2.4146	1.47945	12.6311	0.000379513	-0.160403	1.59322	0.09209	0.761537
AT1G07902	1.03082	3.09612	11.8282	0.000583582	0.587076	2.36434	2.40164	0.12121
AT1G08213	1.12996	1.60031	3.90687	0.0480911	0.0125298	1.5119	0.000532874	0.981583
AT1G08217	5.05933	0.541334	10.8521	0.000987094	-0.349544	0.0597191	0.0723023	0.788014
AT1G08500	1.7891	2.72526	24.1516	8.91467e-07	0.753838	1.90231	2.62498	0.105196
AT1G08560	-1.10185	4.89968	43.4312	4.40735e-11	-0.796578	5.31441	29.4698	5.68905e-08
AT1G08590	1.18384	1.62915	4.37575	0.0364557	0.204594	1.54039	0.142984	0.705333
AT1G08630	1.42888	7.19072	160.967	7.30163e-37	0.54268	6.52269	22.164	2.50576e-06
AT1G08840	-1.26213	2.04302	7.14968	0.00749863	-0.710824	2.41371	3.61751	0.0571764
AT1G09000	-1.17098	1.57114	4.01341	0.0451416	0.506525	1.98424	1.29396	0.255321
AT1G09140	1.15629	6.34887	89.9431	2.48863e-21	0.91434	6.19571	55.5054	9.37498e-14
AT1G09220	2.22381	1.31504	9.64685	0.00189716	0.582409	1.09654	0.732249	0.392157
AT1G09240	-2.34087	1.78892	16.0548	6.15681e-05	-0.723519	1.79106	2.17984	0.139831
AT1G09500	-1.71989	3.92048	53.9471	2.0711e-13	-0.860754	2.85187	7.44452	0.0063638
AT1G09570	1.05919	7.25498	92.1664	8.09679e-22	0.337827	6.62964	8.94137	0.00278834
AT1G09710	1.37697	2.88758	17.314	3.17042e-05	0.22631	2.55345	0.420211	0.516833
AT1G09995	1.17389	2.38305	8.54867	0.00345831	0.4102	2.55975	1.37417	0.241098
AT1G10370	-1.44225	4.93779	72.8959	1.3805e-17	-0.808635	5.14701	28.0478	1.18541e-07
AT1G10657	-1.0772	3.39848	16.0338	6.2254e-05	-0.803348	3.364	9.45544	0.00210565
AT1G11100	3.60918	0.814887	10.5605	0.00115559	0.793133	0.337326	0.541377	0.461864
AT1G11185	1.79213	2.83931	26.5409	2.58371e-07	-0.720373	2.37893	3.61624	0.0572202
AT1G11190	1.78115	1.24204	6.20096	0.0127693	0.6537	1.48585	1.35602	0.24423
AT1G11220	-1.26516	2.18428	8.11606	0.00438814	-0.439739	2.09927	1.07601	0.299595
AT1G11740	1.50113	4.23245	52.2816	4.83366e-13	0.288383	4.17782	2.13009	0.144434
AT1G11785	2.78363	1.44859	15.3633	8.87401e-05	-0.756381	-0.281294	0.176835	0.674108
AT1G12080	1.8357	7.90341	286.274	3.75237e-64	0.670863	6.83979	36.9198	1.23415e-09
AT1G12220	1.03318	2.71193	8.82599	0.00297022	-0.00744146	2.44292	0.000420285	0.983644
AT1G12370	-1.25731	2.5851	11.3344	0.00076105	-0.470652	1.83328	0.977142	0.322907
AT1G14520	1.3046	3.17542	19.5564	9.77494e-06	0.574179	3.25355	4.57558	0.0324325
AT1G14860	1.13646	3.75805	23.229	1.43968e-06	0.826337	3.55715	11.4729	0.000706372
AT1G14890	1.1922	6.00173	86.3541	1.52561e-20	0.309721	5.1523	4.22008	0.0399503
AT1G15085	-1.63598	1.20397	5.05441	0.0245649	0.392977	0.618252	0.192333	0.660982
AT1G15380	1.19934	5.40042	67.3114	2.33835e-16	0.552987	5.18123	13.5379	0.000233881
AT1G16390	1.0432	3.40753	15.3425	8.97195e-05	-0.0927726	4.11713	0.213982	0.643665
AT1G16410	-1.16947	4.29518	33.9534	5.65749e-09	0.55024	4.98927	12.2105	0.000475357
AT1G16630	-1.21026	3.0211	14.9266	0.000111827	-0.465945	3.30325	3.1288	0.0769227
AT1G16830	1.45725	1.34889	4.88472	0.027097	-0.059914	1.1676	0.00860096	0.926109
AT1G17050	-1.29882	5.46259	79.8631	4.06125e-19	-0.881904	5.45439	38.3126	6.04429e-10
AT1G17180	-1.83541	2.5552	21.5768	3.40257e-06	-0.0773987	3.3397	0.0898738	0.764338
AT1G17345	1.45996	1.34934	4.90364	0.0268018	0.907665	1.06157	1.66559	0.196852
AT1G17480	-1.17456	1.57105	4.03802	0.0444879	-0.593867	1.30407	0.942526	0.331631
AT1G17810	1.78421	3.03349	30.4905	3.36121e-08	0.945924	1.89915	4.05217	0.0441166
AT1G18250	-1.17823	3.46272	19.8608	8.33561e-06	-0.459307	3.98737	4.7708	0.028948
AT1G18330	1.20533	3.95727	29.5705	5.40114e-08	0.723886	3.22393	7.02943	0.008019
AT1G18400	1.46244	3.49566	30.5468	3.2651e-08	0.550288	2.62137	2.58974	0.10756
AT1G18420	4.31392	0.204313	6.09843	0.0135314	0.521573	-0.10071	0.121698	0.7272
AT1G19180	-1.81248	4.45627	82.0843	1.3207e-19	-0.970187	4.17202	23.0599	1.57196e-06
AT1G19380	-1.05577	4.77894	37.3468	9.91487e-10	-0.772675	4.85229	22.0447	2.66631e-06
AT1G19540	1.04452	4.71895	35.6226	2.40084e-09	0.411848	3.94762	3.73929	0.0531491
AT1G20310	-4.62375	0.348372	7.68179	0.00557883	0.547409	0.272599	0.24118	0.623356
AT1G21110	-1.05052	2.18492	5.74507	0.0165363	0.0842994	1.9233	0.0342729	0.853128
AT1G22065	1.29069	2.79021	14.2504	0.000160097	0.94219	2.25741	5.49272	0.0190973
AT1G22190	-1.00906	6.51543	71.9318	2.2495e-17	-0.76465	6.38342	41.5714	1.14022e-10
AT1G23050	1.24369	2.31453	8.95581	0.00276638	0.821881	1.69494	2.55265	0.110112
AT1G23140	-1.16252	2.36522	8.17556	0.00424651	-0.5827	1.83425	1.48857	0.22244
AT1G23170	-3.06406	1.04311	11.0128	0.000905072	-0.374068	1.13357	0.317104	0.573354
AT1G23410	-1.04951	3.7494	19.6926	9.10223e-06	-0.588857	3.84239	7.10664	0.00768081
AT1G23550	-1.67954	3.14533	29.5555	5.44319e-08	-0.991136	3.56005	16.2103	5.67164e-05
AT1G23720	1.29557	3.51946	24.9531	5.88148e-07	0.28482	3.70093	1.54857	0.213349
AT1G23790	-1.78827	1.93353	11.976	0.000539059	-0.225808	2.30569	0.341733	0.558831
AT1G24070	-1.9564	1.54105	9.636	0.0019084	0.14823	1.51376	0.073293	0.786602
AT1G24140	-3.99073	1.08503	15.605	7.80892e-05	0.105042	1.02447	0.0225346	0.880674
AT1G24320	4.80889	0.41602	8.94008	0.00279031	0.532808	-0.100173	0.126384	0.722212
AT1G25098	-2.88435	0.479731	5.20464	0.0225282	-0.516061	0.271701	0.21372	0.643868
AT1G25230	1.22248	6.15753	95.0721	1.86714e-22	0.812829	5.54585	34.2072	4.96572e-09
AT1G25250	-1.175	1.57087	4.04093	0.0444113	-0.183344	1.59391	0.119912	0.72913
AT1G25370	1.80936	2.00094	13.2149	0.000277839	0.535368	2.30418	1.9014	0.167924
AT1G26530	-4.9053	0.479744	9.54181	0.00200884	-0.337964	1.27144	0.299302	0.584321
AT1G26665	1.13107	6.17782	82.5303	1.05405e-19	0.678522	5.53995	23.9384	9.95812e-07
AT1G26760	-1.21993	1.86322	5.68508	0.0171112	-0.471421	2.20271	1.35306	0.244745
AT1G27100	-1.00772	5.93746	60.9346	5.94214e-15	-0.954857	6.16615	59.5828	1.18047e-14
AT1G28070	1.5243	2.29721	12.7673	0.000352846	0.45888	2.15168	1.22634	0.268123
AT1G28360	-1.94814	0.763597	4.07694	0.0434743	0.316438	0.721695	0.140666	0.70762
AT1G29395	1.19363	5.30064	63.3506	1.74322e-15	0.461236	5.07434	8.96558	0.00275163
AT1G29430	1.07799	3.2704	14.746	0.000123062	0.0541419	3.40806	0.0460697	0.83005
AT1G29440	1.43276	3.50425	29.6236	5.25518e-08	0.0382752	3.38491	0.0225276	0.880692
AT1G29450	1.48485	2.77887	18.2122	1.97738e-05	-0.14118	2.71609	0.187182	0.665273
AT1G29500	1.15843	4.06582	29.399	5.90095e-08	0.223444	4.26928	1.35538	0.244342
AT1G30010	1.06324	1.88717	4.55162	0.0328894	0.371934	1.71902	0.550323	0.458187
AT1G30410	-1.40498	4.12408	42.9896	5.52274e-11	-0.690124	3.89793	10.0238	0.00154564
AT1G30600	-1.17634	3.54061	20.977	4.6524e-06	-0.704534	3.89786	10.429	0.00124081
AT1G30860	-1.11297	1.62856	3.85581	0.049576	-0.614243	1.96318	1.85113	0.173655
AT1G31690	-2.01921	2.61365	26.4393	2.7232e-07	-0.130713	2.00053	0.0883864	0.766239
AT1G31820	1.10673	3.96346	25.3033	4.90482e-07	0.638636	3.09513	4.99376	0.0254405
AT1G32450	1.15862	4.93787	49.1897	2.33451e-12	0.972227	5.79384	53.8675	2.15663e-13
AT1G32560	1.14822	4.05936	28.81	7.99688e-08	0.937151	2.89772	9.11214	0.00253966
AT1G32640	-1.0489	6.09213	69.5007	7.70898e-17	-0.625061	6.06322	25.061	5.56155e-07
AT1G32740	-1.7711	1.27822	6.27237	0.0122647	0.433629	1.97814	0.950007	0.329719
AT1G32928	-1.65365	5.89409	149.817	1.9817e-34	-0.451145	5.67184	11.3462	0.000756243
AT1G33055	1.33878	5.64964	93.1989	4.80728e-22	0.546952	5.36852	14.4499	0.000144002
AT1G33080	-1.02519	2.66961	8.31438	0.00393386	0.319692	2.54032	0.827989	0.362856
AT1G33102	-1.17136	2.76317	11.5196	0.000688848	-0.597869	2.33603	2.42473	0.119436
AT1G33590	-1.01754	6.13829	66.4129	3.68768e-16	-0.608706	6.49467	27.5436	1.53826e-07
AT1G33700	1.35648	2.95681	17.747	2.52476e-05	-0.622764	2.62068	3.29116	0.0696561
AT1G34760	1.12361	5.39525	59.3713	1.31435e-14	0.574902	4.91417	12.7829	0.000349933
AT1G36622	-2.97252	2.06356	29.1139	6.83598e-08	0.525455	2.36418	1.93123	0.164626
AT1G43650	-1.1987	2.14592	7.10917	0.00766995	0.410376	2.17272	1.00008	0.317293
AT1G45015	2.25181	1.12633	7.99839	0.00468257	0.723616	1.42785	1.56899	0.210357
AT1G45163	1.12601	4.37085	33.4019	7.51124e-09	0.529092	3.81126	5.65832	0.0173741
AT1G45229	1.07818	2.52611	8.21644	0.0041519	0.69864	1.69609	1.86351	0.172222
AT1G46480	-1.11726	1.95551	5.27445	0.0216422	0.131593	1.94085	0.0850624	0.770551
AT1G47560	-1.77679	0.910534	4.12082	0.0423606	-0.576488	0.718813	0.45897	0.498107
AT1G47980	1.56145	1.12603	4.33924	0.0372454	0.775986	0.7649	0.865604	0.352177
AT1G48100	-1.39623	2.33041	11.0864	0.000869856	-0.116802	2.51305	0.108482	0.74188
AT1G49405	-1.86886	0.955922	4.75227	0.0292614	-0.60615	0.71974	0.506214	0.476783
AT1G50040	1.61159	3.41627	34.2654	4.81947e-09	0.386486	2.892	1.59487	0.206634
AT1G50240	-1.03871	2.34837	6.52113	0.0106611	-0.453517	2.46718	1.56458	0.210998
AT1G51620	-2.41441	1.4794	12.6288	0.000379976	-0.574358	1.30149	0.881878	0.347689
AT1G51700	-1.25293	5.12683	62.7513	2.36283e-15	-0.847661	5.48743	36.0015	1.9766e-09
AT1G51800	-1.10541	2.92192	11.7021	0.000624469	-0.0788237	2.90005	0.0671851	0.795481
AT1G51820	-1.9532	1.54096	9.60304	0.00194295	-0.101812	2.32232	0.0705184	0.790584
AT1G52060	1.57498	1.27873	5.2129	0.0224214	0.77249	0.336509	0.514803	0.473068
AT1G52155	1.53765	1.62924	7.04377	0.00795508	-0.0554115	1.79122	0.0130516	0.909045
AT1G52530	-2.45997	0.710929	5.53093	0.0186846	0.0093982	0.135697	6.96409e-05	0.993342
AT1G52560	2.63712	0.34863	3.93334	0.0473398	-0.655766	0.135284	0.279942	0.59674
AT1G52750	1.0973	2.71167	9.88464	0.001667	0.426471	2.51428	1.43812	0.230447
AT1G53690	1.78972	1.88757	11.6776	0.000632746	0.343295	1.02096	0.23662	0.626659
AT1G53730	1.1317	4.91976	46.5877	8.79734e-12	0.601074	4.77059	12.9157	0.000325959
AT1G54120	1.09283	3.64522	19.9398	7.99835e-06	0.554069	3.10222	3.7979	0.051319
AT1G54870	2.38665	1.2041	9.53792	0.0020131	0.6212	1.30611	1.0335	0.309339
AT1G55050	3.3222	0.657563	8.00557	0.00466404	0.0188711	0.51181	0.000399305	0.984057
AT1G55110	-1.00859	4.23075	24.783	6.42394e-07	-0.888302	4.20508	19.9063	8.13978e-06
AT1G55280	1.00607	2.81446	9.11328	0.00253807	0.668109	2.48622	3.40656	0.0649399
AT1G55310	1.04817	5.31829	50.0401	1.51356e-12	0.959422	4.87938	34.0523	5.37724e-09
AT1G55320	-1.17456	2.06469	6.37895	0.0115493	-0.2317	1.61949	0.195942	0.658017
AT1G55330	1.06085	9.3443	116.589	3.62221e-27	0.685037	9.32232	55.8373	7.91921e-14
AT1G55450	-1.3591	5.81223	101.601	6.92471e-24	-0.993659	6.28836	66.9247	2.84483e-16
AT1G55970	-1.50351	1.54093	6.14138	0.0132066	-0.139353	1.78891	0.0831755	0.77304
AT1G56060	-1.95313	1.00041	5.39589	0.0201857	-0.887429	1.74359	3.09269	0.0786469
AT1G56670	-1.50119	1.27803	4.71512	0.0299001	-0.298913	1.02139	0.179421	0.671872
AT1G58150	1.076	2.65742	9.09935	0.00255748	0.428062	2.39522	1.31979	0.250631
AT1G58420	-1.66794	1.51053	7.15428	0.00747942	0.323087	1.17235	0.246712	0.619401
AT1G59590	-1.1848	4.3024	34.9705	3.35532e-09	-0.490844	4.64008	8.0617	0.00452175
AT1G59720	-2.05538	0.813941	4.7128	0.0299405	-0.210932	0.810153	0.0699709	0.79138
AT1G60270	-1.32525	2.94394	16.6441	4.51162e-05	-0.963004	2.91968	9.68442	0.00185875
AT1G60610	1.09808	3.64957	20.1973	6.99072e-06	0.291565	3.3124	1.24284	0.264927
AT1G60730	-1.23046	4.51709	42.6674	6.51137e-11	0.215328	3.64012	0.848988	0.35684
AT1G60890	-1.19605	2.97787	14.1367	0.000170065	0.057404	2.84462	0.0341867	0.853311
AT1G60960	1.17114	4.57392	40.6485	1.82805e-10	0.918949	4.21189	21.4035	3.72425e-06
AT1G61340	-2.2399	2.6963	33.4311	7.3995e-09	-0.922828	2.79857	8.1487	0.00430987
AT1G61400	1.85052	1.27886	6.88421	0.00869703	0.665842	0.71973	0.610434	0.434626
AT1G61500	1.41596	1.93409	8.08543	0.00446292	0.304853	1.74205	0.379261	0.538
AT1G61667	1.11886	3.86396	24.2151	8.62551e-07	0.514191	3.56463	4.54622	0.0329933
AT1G62300	-1.31247	3.90351	33.0464	9.01763e-09	-0.496854	3.8071	4.96865	0.0258124
AT1G62560	-1.34483	3.18444	20.5529	5.80567e-06	0.681401	3.55847	7.891	0.00496884
AT1G62760	1.21139	1.81516	5.41904	0.0199198	0.4359	0.0605256	0.110411	0.739677
AT1G63100	-1.03869	3.57033	16.9962	3.74778e-05	-0.910288	3.79334	16.098	6.018e-05
AT1G63250	1.17504	1.71188	4.64805	0.0310907	0.766799	1.36746	1.65784	0.197897
AT1G63960	-3.82414	0.043752	4.11524	0.0425005	0.00411948	0.134377	1.8827e-05	0.996538
AT1G64010	-2.73598	0.415756	4.44154	0.0350764	-0.756381	-0.281294	0.176835	0.674108
AT1G64200	1.52598	5.76017	123.879	9.21644e-29	0.967634	6.04183	58.4097	2.14229e-14
AT1G64640	1.14524	4.69162	41.7466	1.04251e-10	0.817442	4.41499	19.2122	1.1705e-05
AT1G64660	1.25846	5.8747	90.9982	1.46056e-21	0.370037	5.06422	5.75702	0.0164242
AT1G64780	-1.08189	5.4789	57.2075	3.94621e-14	-0.75478	5.72897	32.0604	1.49751e-08
AT1G64940	-2.2426	0.910281	6.01582	0.0141794	-0.493352	-0.0997404	0.10831	0.742077
AT1G65060	-1.54955	3.28634	28.6528	8.67275e-08	-0.560869	2.20594	1.90835	0.167149
AT1G65620	-1.42732	1.71068	6.54718	0.0105061	-0.578062	1.30239	0.893342	0.344575
AT1G65710	-1.661	2.84973	23.1417	1.50653e-06	-0.47159	2.85678	2.30225	0.129189
AT1G66050	-1.63702	1.2041	5.06113	0.0244699	-0.676955	0.980776	0.858758	0.354088
AT1G66160	-1.14428	4.22969	31.4256	2.07634e-08	-0.637809	3.9752	8.97878	0.00273182
AT1G66480	-1.17887	2.06448	6.42601	0.0112472	-0.0790375	2.443	0.0470306	0.828314
AT1G66500	-1.10405	3.63425	19.9811	7.82739e-06	-0.783734	3.38836	9.1947	0.00242762
AT1G66570	-3.53917	0.813809	10.0284	0.00154179	0.799009	-0.280182	0.196961	0.657185
AT1G66880	-1.15206	3.12573	14.7658	0.000121776	-0.782461	3.00706	6.94328	0.00841441
AT1G67210	-1.49799	2.33082	12.568	0.000392549	0.0799719	2.30832	0.0431642	0.835417
AT1G67910	1.00506	5.1449	42.1537	8.46613e-11	0.0517637	5.09171	0.115035	0.734484
AT1G67980	-3.82146	0.0436067	4.10961	0.0426421	0.892313	-0.0164833	0.401348	0.526395
AT1G68110	1.28253	3.22492	19.6853	9.13715e-06	0.514088	2.28805	1.73184	0.188179
AT1G68290	3.20329	0.600543	7.13121	0.00757628	0.330948	0.717272	0.153269	0.695431
AT1G69020	-1.25107	1.51093	4.28553	0.0384399	-0.091451	1.02201	0.0168508	0.896716
AT1G69480	1.75148	0.863378	3.8819	0.0488113	0.958729	0.567154	1.04034	0.307743
AT1G69570	1.24181	3.06567	16.3582	5.24584e-05	0.386014	3.09687	1.85463	0.173248
AT1G70250	-1.00927	2.96694	10.2066	0.0013997	-0.178396	3.38013	0.489186	0.484292
AT1G70518	1.13532	2.5117	8.94822	0.0027779	0.730095	2.48949	4.05177	0.0441271
AT1G70980	1.02047	4.31458	26.8246	2.23103e-07	0.916215	4.08191	19.5929	9.5899e-06
AT1G71230	-1.03206	1.91015	4.3532	0.0369414	-0.20365	2.27313	0.270638	0.602905
AT1G71692	1.68696	1.60085	8.07717	0.00448331	0.345852	1.45791	0.375499	0.540023
AT1G71910	1.12578	1.68452	4.18861	0.0406983	0.445348	1.13243	0.448416	0.503089
AT1G72120	1.8731	1.44827	8.34543	0.0038672	0.820642	1.30337	1.77741	0.18247
AT1G72140	1.06766	1.8149	4.27623	0.0386509	0.9533	2.53383	7.01464	0.00808551
AT1G72250	-1.30037	2.886	15.3899	8.74961e-05	-0.327513	3.02872	1.26822	0.260104
AT1G73320	-1.0463	1.76292	3.87132	0.04912	-0.886895	2.00131	3.90334	0.0481923
AT1G73600	-1.87011	4.50518	88.9869	4.0339e-21	-0.39482	5.35992	7.55113	0.00599804
AT1G74280	1.12639	2.64393	9.80342	0.00174225	0.43071	2.5691	1.5277	0.216461
AT1G74300	-1.55508	1.97781	9.81185	0.00173427	-0.358516	1.6154	0.466521	0.494593
AT1G74310	1.69202	3.91893	53.1665	3.08092e-13	0.81217	3.68355	12.1127	0.00050094
AT1G74670	1.01742	7.93372	94.2056	2.89179e-22	0.620756	7.97848	39.4968	3.29594e-10
AT1G74870	2.31784	0.911145	6.47293	0.0109541	-0.292174	0.720494	0.119413	0.729673
AT1G74890	-2.45855	0.710859	5.52414	0.0187572	-0.458264	0.397339	0.198833	0.655665
AT1G75040	-1.82245	1.59999	9.05589	0.00261899	-0.99945	2.49608	7.45735	0.00631861
AT1G75280	-1.54792	6.31118	152.182	6.03536e-35	-0.575232	5.826	19.5479	9.81839e-06
AT1G76060	1.11727	3.57231	19.719	8.97767e-06	0.514044	3.3434	3.91724	0.0477952
AT1G76310	-1.21827	2.87407	13.5299	0.000234881	-0.50905	3.35846	3.87552	0.0489973
AT1G76490	1.04087	8.76866	107.129	4.26253e-25	0.695085	8.24988	51.3107	7.92423e-13
AT1G76690	-1.24172	4.00948	31.986	1.55596e-08	-0.423248	3.94606	3.9466	0.0469682
AT1G76740	-1.51139	1.54085	6.20691	0.0127264	0.610615	1.45445	1.15579	0.282342
AT1G76955	1.17108	1.7114	4.61623	0.0316725	-0.256223	2.50117	0.515511	0.472764
AT1G76960	1.26278	2.68466	12.555	0.000395283	0.528681	2.69232	2.54635	0.110552
AT1G77138	2.90293	0.910623	8.94948	0.00277598	0.0215902	0.812417	0.000726069	0.978503
AT1G78370	-1.21862	7.25042	119.976	6.57909e-28	0.235989	7.52478	5.38389	0.020325
AT1G78430	-1.12103	2.64207	9.59985	0.00194633	-0.798236	2.87784	6.55298	0.0104719
AT1G79420	-1.28165	2.12595	7.90661	0.00492614	0.269035	2.32382	0.492418	0.482852
AT1G79450	1.21151	1.44877	3.85165	0.0496992	0.94865	1.37054	2.50103	0.113774
AT1G79580	2.12949	0.814772	5.0923	0.0240338	0.753606	0.33453	0.490876	0.483538
AT1G79640	-1.17852	1.57021	4.06472	0.04379	0.548647	1.62139	1.08677	0.297191
AT1G79860	3.85812	0.0438599	4.27163	0.0387555	-0.792201	-0.280169	0.190705	0.662332
AT1G80165	2.2539	1.68435	14.0466	0.000178406	0.616718	1.13336	0.852883	0.35574
AT1G80240	1.17234	2.38303	8.52577	0.00350211	0.694796	2.45147	3.59332	0.0580143
AT1G80310	1.23875	5.12242	61.7411	3.94564e-15	0.305163	5.05932	3.91772	0.0477817
AT1G80320	1.94358	0.956693	5.17018	0.0229794	-0.968099	1.09831	1.9565	0.16189
AT1G80370	-1.38844	2.04343	8.5043	0.00354365	-0.0992793	2.95213	0.110695	0.739355
AT2G01190	1.35011	4.99493	67.4834	2.14311e-16	0.415445	4.42902	5.13107	0.0235028
AT2G01580	3.31498	0.657072	7.9666	0.00476554	0.92508	0.941022	1.50744	0.219532
AT2G02120	-1.68622	2.58474	19.1257	1.22477e-05	0.212233	2.6149	0.388959	0.532848
AT2G03090	-1.21288	4.79643	48.8786	2.73558e-12	-0.16807	4.37156	0.817939	0.365785
AT2G03200	1.19331	1.54154	4.0935	0.0430503	0.946286	1.87963	3.99415	0.0456604
AT2G03310	1.0509	5.20373	47.3409	5.99124e-12	0.735065	5.29344	24.8857	6.09082e-07
AT2G03720	1.45021	1.34842	4.83661	0.0278633	0.302363	0.719609	0.128774	0.719707
AT2G05540	1.03509	9.88702	115.192	7.32261e-27	0.538921	9.28218	34.5797	4.10113e-09
AT2G06002	2.25852	2.65802	33.3925	7.5478e-09	0.788903	1.36992	1.7551	0.185239
AT2G07774	-1.36329	1.57055	5.30617	0.0212515	-0.978285	1.30456	2.48068	0.115255
AT2G13960	1.5653	1.12666	4.36174	0.0367566	0.682845	0.134622	0.304709	0.580946
AT2G14247	-1.16423	5.47494	65.4718	5.94316e-16	-0.0242637	4.90776	0.0230305	0.879378
AT2G14610	2.8223	0.863737	8.18482	0.00422489	0.415937	0.0595306	0.101271	0.75031
AT2G15490	-2.07287	2.72349	30.253	3.79884e-08	-0.677589	2.58217	3.75705	0.0525872
AT2G15880	1.25127	5.80722	87.6692	7.84975e-21	0.507071	5.9613	16.0118	6.29832e-05
AT2G15960	1.09579	9.23116	123.124	1.34755e-28	0.653586	8.65187	47.6821	5.03434e-12
AT2G16850	-1.00264	5.03626	39.2549	3.73034e-10	-0.625924	5.11053	16.6943	4.39384e-05
AT2G16890	-1.87556	1.76288	10.9935	0.000914539	-0.257715	1.83223	0.295296	0.586847
AT2G17036	1.75693	2.14648	14.2921	0.000156587	0.819219	1.87832	3.02243	0.0821226
AT2G17270	-1.03034	1.91015	4.33865	0.0372583	-0.606611	1.39577	1.07535	0.299741
AT2G17740	-1.32921	1.65588	5.48075	0.0192284	0.748101	1.36555	1.57774	0.209089
AT2G18010	1.80806	1.0858	5.34101	0.0208308	0.48433	0.397355	0.222977	0.636782
AT2G18120	-2.49628	1.31387	11.2138	0.000812152	-0.386224	1.36681	0.428902	0.512529
AT2G18150	-1.45768	1.51052	5.65491	0.0174079	0.1275	0.856689	0.0271612	0.869097
AT2G18260	1.06688	2.85145	10.4833	0.0012049	0.296777	3.05899	1.0677	0.301468
AT2G18600	1.14205	2.00114	5.78772	0.0161398	0.391346	2.0594	0.828834	0.362612
AT2G18800	1.93937	0.956441	5.14686	0.0232901	0.977707	0.983161	1.75467	0.185293
AT2G19060	3.85603	0.0437498	4.26714	0.0388581	0.392068	0.0591874	0.09087	0.763074
AT2G19190	-3.82249	0.0436623	4.11176	0.0425879	-0.262976	0.204777	0.0513368	0.820754
AT2G19960	4.49776	0.27835	7.03288	0.00800357	0	-0.60256	0	1
AT2G20110	2.2244	0.863677	5.75713	0.0164232	0.497071	1.17178	0.580387	0.446162
AT2G20835	1.54152	4.17087	52.8464	3.62604e-13	-0.327747	4.02826	2.50399	0.11356
AT2G21490	4.44544	1.3488	23.5672	1.20761e-06	0.595176	1.02218	0.70211	0.402077
AT2G21940	1.06785	2.92275	11.0921	0.00086717	0.546531	2.55681	2.42317	0.119555
AT2G22240	-1.23396	4.02655	31.9225	1.60765e-08	-0.994062	4.25914	25.4288	4.59601e-07
AT2G22500	-1.72044	4.54606	79.1941	5.69677e-19	-0.48181	4.17989	5.92844	0.0148997
AT2G22610	-1.08139	2.78858	10.1329	0.00145681	-0.423332	2.77941	1.75091	0.185764
AT2G22790	1.455	1.95707	8.67449	0.0032275	-0.23167	1.76755	0.223933	0.63606
AT2G22810	3.85629	0.0437639	4.26771	0.0388451	0	-0.60256	0	1
AT2G22850	1.00272	2.43269	6.6302	0.0100275	0.809669	1.97792	3.23739	0.0719773
AT2G22980	1.169	6.41884	93.4602	4.21307e-22	0.586806	5.84762	20.4696	6.06356e-06
AT2G23755	1.30227	2.02267	7.52807	0.00607529	0.197053	1.83377	0.173091	0.67738
AT2G23910	-1.05938	3.064	12.0177	0.00052714	-0.476373	2.16665	1.33771	0.24744
AT2G24980	1.30391	2.71151	13.6178	0.000224144	0.538003	1.96418	1.43098	0.231607
AT2G25240	2.29931	0.600563	4.47047	0.0344874	0.901973	-0.017421	0.40918	0.522387
AT2G25460	-1.22421	2.51014	10.1713	0.00142674	-0.946308	2.63231	7.47067	0.00627204
AT2G25940	1.24759	1.57097	4.56996	0.0325391	0.919461	1.45393	2.55379	0.110032
AT2G26010	1.60077	4.68724	76.8364	1.87802e-18	0.743723	2.78922	5.36175	0.0205846
AT2G26180	-1.28092	2.38186	9.91657	0.00163833	-0.246188	2.86784	0.638057	0.424417
AT2G26860	1.05056	2.94616	10.9455	0.000938534	0.16967	2.67501	0.260704	0.609637
AT2G27660	-2.11781	1.78867	13.7403	0.000209981	-0.101676	2.22296	0.0646725	0.799258
AT2G28085	2.02497	0.764134	4.43287	0.0352549	-0.362827	0.0609393	0.0774218	0.780823
AT2G28140	-1.19297	1.99999	6.20411	0.0127466	-0.250663	2.05983	0.341094	0.5592
AT2G28460	1.8135	1.08642	5.37488	0.0204302	0.632778	1.13575	0.897807	0.343372
AT2G28570	1.07974	4.73206	38.2156	6.35246e-10	0.943525	4.05584	20.3627	6.41213e-06
AT2G28620	-1.47639	3.08405	22.4691	2.13766e-06	-0.569184	3.57849	5.60914	0.0178684
AT2G29330	1.05731	2.36571	6.92134	0.00851825	0.856085	2.30659	4.76134	0.0291077
AT2G29460	-1.24853	2.72383	12.5501	0.000396319	-0.647052	2.07731	2.26254	0.132539
AT2G30020	-1.6894	4.27023	65.0156	7.49058e-16	-0.838388	4.55186	21.8773	2.90932e-06
AT2G30540	-1.05877	2.46387	7.46383	0.0062959	-0.288497	1.94304	0.407725	0.523127
AT2G30550	1.24228	4.18707	36.0215	1.95648e-09	0.777946	3.97096	13.2938	0.000266386
AT2G30933	1.93991	0.956632	5.15019	0.0232453	0.293469	0.89923	0.149264	0.69924
AT2G31450	-1.02678	3.28699	13.484	0.000240695	-0.436663	3.57067	3.29953	0.069302
AT2G31880	-1.05334	5.47585	54.34	1.69586e-13	-0.649935	5.57998	22.4102	2.20423e-06
AT2G32190	-1.32266	3.09387	18.5879	1.62359e-05	-0.5165	2.56803	2.18129	0.1397
AT2G32210	-2.03057	3.1135	39.6516	3.04473e-10	-0.429237	3.22063	2.50758	0.113302
AT2G32640	-1.26186	4.11395	35.1442	3.06905e-09	-0.26851	3.86982	1.5199	0.217637
AT2G32885	1.60167	2.12721	11.976	0.000539054	0.379464	1.48333	0.463898	0.495809
AT2G33051	1.42112	2.16607	9.9999	0.00156583	0.845757	1.56829	2.41291	0.120341
AT2G33710	-1.3641	1.86315	6.97013	0.00828908	0.60772	1.45572	1.14527	0.284543
AT2G33790	1.31557	2.41563	10.8532	0.00098651	-0.102083	1.66893	0.0398093	0.841854
AT2G33815	2.95589	0.480595	5.52698	0.0187268	-0.281022	0.205702	0.058105	0.809517
AT2G34150	-1.02569	1.97844	4.58274	0.0322973	0.33848	1.33867	0.321401	0.570768
AT2G34202	-3.82249	0.0436623	4.11176	0.0425879	0	-0.60256	0	1
AT2G34350	2.94416	0.479782	5.47995	0.0192373	0.0233082	0.512597	0.000598947	0.980475
AT2G34420	1.03655	13.2181	135.957	2.11033e-31	0.388575	13.5422	23.8129	1.06289e-06
AT2G34650	-1.09204	2.14549	5.97944	0.0144749	-0.306394	1.45576	0.294254	0.587508
AT2G34960	-2.40911	1.0005	7.50029	0.0061697	-0.953423	0.983801	1.66608	0.196787
AT2G35290	-1.15698	1.65631	4.24703	0.039321	-0.698609	1.42877	1.46067	0.226825
AT2G35300	1.49618	4.55647	63.1189	1.96073e-15	0.650594	3.26316	5.88091	0.0153072
AT2G35637	-3.01726	0.541125	5.97975	0.0144723	-0.632636	1.23674	0.997702	0.317869
AT2G35960	-1.95891	4.43789	92.2931	7.59502e-22	-0.963101	4.73577	31.6876	1.81427e-08
AT2G36010	-1.48363	2.44714	13.6813	0.000216682	-0.901654	2.30141	5.23225	0.0221734
AT2G36650	-2.06442	1.44777	9.6067	0.00193908	-0.797762	1.39787	1.83639	0.175377
AT2G36750	-1.79183	3.34668	38.5282	5.41226e-10	-0.667261	2.60778	3.72678	0.0535485
AT2G36780	-1.11712	2.2221	6.67293	0.00978986	-0.850406	1.42616	2.13452	0.144018
AT2G37025	1.10568	3.56461	19.2292	1.16011e-05	0.264451	2.75392	0.675233	0.411235
AT2G37030	2.12133	2.10642	18.8607	1.40723e-05	-0.740067	1.97976	2.70367	0.10012
AT2G37040	-1.35394	6.16553	114.523	1.02561e-26	-0.701149	6.0094	30.8333	2.81691e-08
AT2G37390	-1.11885	2.44768	8.16904	0.00426179	0.199268	2.13064	0.229336	0.632017
AT2G37430	-4.27739	0.204011	5.87096	0.0153939	0.730668	0.981535	1.00107	0.317054
AT2G37460	-1.09378	3.05363	12.6514	0.000375404	-0.986613	2.76704	9.02195	0.00266806
AT2G37670	-4.06975	0.126173	4.98966	0.0255008	0.238545	0.983287	0.109677	0.740513
AT2G37680	-1.13838	2.82626	11.4853	0.000701669	-0.464239	2.96295	2.41154	0.120446
AT2G37770	-1.38351	4.74994	60.5166	7.3468e-15	-0.563739	3.31221	4.5855	0.0322453
AT2G38090	1.23154	2.18511	7.82069	0.00516587	-0.234125	2.00428	0.283312	0.594539
AT2G38160	-1.65524	1.62828	7.88397	0.00498819	0.470513	1.45473	0.691811	0.405551
AT2G38180	-1.1614	3.19435	15.8269	6.94441e-05	-0.437128	2.18887	1.14854	0.283856
AT2G38620	-1.12538	2.16527	6.43164	0.0112116	-0.220671	2.82929	0.499783	0.479597
AT2G38740	-1.08955	4.45791	32.8433	1.00106e-08	-0.465432	4.47615	6.59769	0.0102122
AT2G38790	-1.51534	3.43017	30.6459	3.10254e-08	-0.938361	3.42259	13.2797	0.000268397
AT2G39040	2.94567	0.479878	5.48599	0.0191709	-0.868745	-0.0161714	0.378571	0.53837
AT2G39450	-1.14908	5.25841	57.2397	3.8821e-14	-0.920734	5.22726	37.3691	9.80236e-10
AT2G39518	-1.00474	3.85588	19.4823	1.01615e-05	-0.0409662	3.81556	0.0345762	0.852487
AT2G39560	-1.24683	2.52508	10.6473	0.00110259	-0.844815	2.60755	5.88585	0.0152643
AT2G39570	1.02552	8.74553	103.839	2.23922e-24	0.311337	8.23369	10.3689	0.00128187
AT2G39855	2.02937	1.38274	8.92798	0.00280885	0.479302	1.23864	0.57992	0.446345
AT2G40160	-1.77962	0.910193	4.13353	0.0420435	-0.222332	0.334508	0.0438057	0.834216
AT2G40200	-1.44178	1.38227	4.88453	0.0271001	0.212659	1.13308	0.103303	0.747902
AT2G40970	1.14654	3.34107	17.4583	2.93866e-05	0.844384	3.49281	11.4798	0.000703764
AT2G41230	1.52941	1.51138	6.25038	0.0124178	0.480771	0.39664	0.219869	0.63914
AT2G41240	-1.3754	3.09508	19.9498	7.95666e-06	-0.515737	2.22213	1.64174	0.200089
AT2G41250	-1.01753	6.07535	65.2356	6.69975e-16	-0.769957	6.06392	37.8612	7.61715e-10
AT2G41510	2.64182	0.349028	3.94793	0.0469311	0.555814	0.271117	0.248101	0.618416
AT2G41800	1.25144	1.83914	5.89258	0.0152061	0.084492	1.42906	0.0220573	0.881935
AT2G42540	-1.57104	2.68366	18.3485	1.84087e-05	-0.461777	3.76434	4.19509	0.040543
AT2G42560	1.28931	1.38251	4.04445	0.0443188	-0.0414369	1.83629	0.00764538	0.930324
AT2G42760	-1.05672	3.46291	16.1997	5.70335e-05	0.131044	3.24028	0.239025	0.624912
AT2G42870	1.60933	4.80948	83.1977	7.52189e-20	0.451347	4.18239	5.21477	0.0223973
AT2G43050	1.17072	3.02213	14.1929	0.000165057	0.364446	3.36585	2.01193	0.156069
AT2G43310	-1.44556	1.38222	4.91043	0.0266966	-0.361972	1.36455	0.377149	0.539134
AT2G43590	-1.05634	4.45103	30.8293	2.82274e-08	0.538197	5.11927	12.4647	0.000414842
AT2G43610	1.01198	4.15696	24.0777	9.26304e-07	0.259329	4.17542	1.7342	0.187878
AT2G44370	-1.1556	2.57023	9.58863	0.00195825	-0.135729	3.42166	0.290895	0.589648
AT2G44480	-1.94697	0.76327	4.07168	0.0436098	0.514837	0.671879	0.349057	0.554648
AT2G44880	2.63712	0.34863	3.93334	0.0473398	-0.335045	0.621284	0.140184	0.708099
AT2G45210	1.29767	3.98142	34.4106	4.47321e-09	-0.164602	3.31185	0.396852	0.52872
AT2G45260	1.06095	2.14655	5.72672	0.01671	-0.422879	2.22157	1.10845	0.292421
AT2G45280	-1.04716	2.29533	6.32207	0.0119256	0.385383	1.94409	0.72684	0.393911
AT2G45450	1.09828	4.91453	43.8611	3.53823e-11	0.395938	4.24812	4.19846	0.0404625
AT2G45510	1.10966	3.47255	18.0648	2.13659e-05	0.636319	3.05031	4.80109	0.0284434
AT2G46150	1.26938	1.48	4.32859	0.0374791	0.410214	1.79079	0.715937	0.397481
AT2G46192	2.80631	0.416274	4.72258	0.0297707	-0.862452	-0.0180556	0.373415	0.54115
AT2G46430	1.42779	1.76426	6.96077	0.00833257	0.570497	1.56972	1.12063	0.289784
AT2G46690	1.0739	5.17531	48.5851	3.17703e-12	0.644741	4.78528	14.9232	0.000112032
AT2G46720	1.11252	2.39966	7.84247	0.00510402	0.38204	2.30137	0.974287	0.323615
AT2G46740	-1.06112	3.60602	18.1737	2.01781e-05	-0.238723	3.59781	1.01142	0.314564
AT3G01470	1.02645	6.57466	75.6255	3.46623e-18	0.871093	6.03609	47.7328	4.90595e-12
AT3G01830	-4.90447	0.479689	9.53781	0.00201322	0.486209	0.669172	0.312282	0.576284
AT3G02210	-1.2279	2.02178	6.67095	0.00980074	-0.420198	2.56872	1.45245	0.228137
AT3G02840	-2.24538	0.910274	6.03137	0.0140551	0.383339	0.621252	0.183405	0.668464
AT3G02920	-1.40914	2.6278	14.432	0.000145379	-0.418009	2.69724	1.59766	0.206237
AT3G03130	-1.68062	3.41411	36.2879	1.70654e-09	-0.238342	3.89261	1.2176	0.269835
AT3G03145	-3.01491	0.540968	5.9696	0.0145558	-0.268378	0.205511	0.0533172	0.817389
AT3G03190	-1.10058	2.62765	9.16493	0.00246743	0.775604	2.78721	5.80483	0.0159835
AT3G03350	-2.88356	0.479711	5.20162	0.0225674	0.652111	0.456776	0.432028	0.510996
AT3G03820	1.25649	2.72507	12.8663	0.000334668	-0.438654	2.93743	2.11877	0.145506
AT3G03840	1.20406	2.10582	7.00753	0.00811768	-0.00541111	2.1547	0.000179882	0.989299
AT3G03870	1.09844	5.09936	48.702	2.99317e-12	0.629882	5.05774	16.4512	4.99474e-05
AT3G04065	2.22682	0.863607	5.76998	0.0163036	0.421319	0.514423	0.195424	0.658441
AT3G04650	-1.0841	4.04726	25.429	4.59554e-07	-0.485931	4.15557	5.93193	0.0148703
AT3G04860	1.13713	2.46478	8.63371	0.00330055	0.242966	2.76981	0.576051	0.447866
AT3G05150	1.74162	2.29673	16.1057	5.99354e-05	0.433113	1.13347	0.424651	0.514626
AT3G05400	-1.1995	2.86248	13.0273	0.000307088	-0.71265	1.96091	2.47195	0.115896
AT3G05470	-1.31534	2.67057	13.2063	0.000279118	-0.347595	2.7062	1.11853	0.290238
AT3G05640	1.12506	2.29737	7.32056	0.00681787	0.875013	2.3234	5.03036	0.0249083
AT3G05900	1.05461	7.2948	92.031	8.66977e-22	0.221862	6.90436	4.17143	0.0411131
AT3G06020	-1.88553	1.88658	12.5246	0.000401761	-0.194197	2.46741	0.289823	0.590335
AT3G06160	-1.33889	1.44803	4.56357	0.0326607	-0.0439312	1.30402	0.0053478	0.941704
AT3G06500	-1.22354	4.39991	39.3743	3.50917e-10	-0.820978	4.73084	23.2365	1.43404e-06
AT3G07040	-1.09131	2.67003	9.34636	0.00223472	-0.597987	2.84779	3.64602	0.0562054
AT3G07720	-1.28603	5.30562	72.4097	1.7659e-17	-0.834558	5.33177	32.5624	1.15666e-08
AT3G07730	1.45157	2.18523	10.5582	0.001157	0.498998	1.45439	0.776844	0.37811
AT3G08505	-1.6722	2.90958	24.5017	7.43342e-07	-0.55179	2.89957	3.24141	0.0718009
AT3G08860	-1.13934	2.51	8.90059	0.0028513	0.021743	0.399187	0.000451544	0.983047
AT3G08980	-1.48414	2.02236	9.39845	0.00217212	-0.42439	1.7632	0.746063	0.387727
AT3G09020	-1.03401	1.90986	4.36943	0.0365912	-0.473453	2.60753	1.89714	0.168401
AT3G09095	4.31224	0.204218	6.09328	0.0135709	0.00739138	-0.0174083	3.89145e-05	0.995023
AT3G09922	-1.026	2.62828	8.0325	0.00459522	-0.330412	0.0598199	0.0652548	0.798376
AT3G10180	-2.41119	1.47931	12.5925	0.000387432	-0.760219	2.03948	2.99914	0.0833108
AT3G10815	-1.86677	0.956278	4.74211	0.0294347	-0.155883	1.33743	0.0681756	0.794012
AT3G10985	1.29196	8.11153	152.422	5.35e-35	0.749063	7.27023	50.8004	1.02761e-12
AT3G11260	-2.0299	1.04336	6.04292	0.0139634	0.460371	1.23811	0.53568	0.46423
AT3G11390	3.85812	0.0438599	4.27163	0.0387555	0.0411355	-0.0185289	0.000792727	0.977538
AT3G12520	-1.56798	2.78851	19.9258	8.05721e-06	-0.680842	2.31301	3.07273	0.0796177
AT3G13061	1.02566	4.07628	23.5182	1.23871e-06	0.244124	3.89099	1.27857	0.258167
AT3G13080	-1.1508	5.02564	50.6031	1.13621e-12	-0.594712	5.16639	15.5209	8.16406e-05
AT3G13276	2.82839	1.20473	12.1973	0.000478739	0.7202	1.33623	1.42466	0.232639
AT3G13420	-2.38116	1.24106	9.69492	0.00184816	0.030614	1.45717	0.00293425	0.956801
AT3G13782	1.18659	1.62923	4.3962	0.036021	0.376407	1.48318	0.456517	0.499257
AT3G14200	1.23083	4.42597	40.816	1.67798e-10	0.389741	4.29514	4.19009	0.0406629
AT3G14880	3.85865	0.0438879	4.27278	0.0387295	-0.786539	-0.280429	0.188481	0.664185
AT3G14960	1.08111	3.21501	14.2139	0.000163227	0.543609	2.61708	2.5243	0.112107
AT3G15340	1.75279	0.863424	3.88777	0.0486411	0.308348	0.812464	0.147665	0.700778
AT3G15400	1.10963	2.39921	7.80057	0.0052237	0.595792	2.48462	2.71966	0.0991213
AT3G15420	1.02919	2.2426	5.88731	0.0152517	0.388007	2.06088	0.815248	0.366575
AT3G15540	1.51751	2.60016	16.329	5.32716e-05	0.762502	2.24005	3.60187	0.0577167
AT3G15700	4.104	0.126316	5.17834	0.0228717	0.672987	0.134639	0.296611	0.586016
AT3G15720	2.45865	1.24271	10.4146	0.00125056	0.16973	1.92217	0.1392	0.709078
AT3G15760	-1.42876	4.64032	60.3242	8.10114e-15	-0.626136	4.66669	13.2299	0.000275619
AT3G16050	1.03501	3.51998	16.4096	5.10544e-05	0.465448	3.14743	2.78526	0.0951373
AT3G16150	-1.025	1.97833	4.57642	0.0324166	-0.893386	2.0015	3.96188	0.0465437
AT3G16240	1.08491	11.0593	134.727	3.91957e-31	0.278419	11.0192	10.5073	0.00118932
AT3G16560	-1.18234	4.54716	40.3508	2.12889e-10	-0.358766	4.16378	3.27598	0.0703033
AT3G16730	-1.32496	2.22271	9.13717	0.00250514	-0.69456	2.69415	4.33299	0.0373823
AT3G16920	1.43615	2.84044	18.0079	2.20132e-05	0.663712	3.15403	5.64394	0.0175171
AT3G17030	1.11397	1.83946	4.74632	0.0293627	-0.216187	1.76746	0.195246	0.658586
AT3G17070	1.32054	2.76513	14.5641	0.000135531	0.923547	2.30399	5.4978	0.0190418
AT3G17360	-1.19179	3.01078	14.3915	0.000148533	-0.96087	3.05746	10.6893	0.00107784
AT3G17520	1.05143	3.92836	22.4618	2.14584e-06	0.654392	3.10975	5.32275	0.0210503
AT3G17600	4.50289	0.278651	7.05094	0.00792327	0.793204	-0.280451	0.194631	0.65909
AT3G17655	-4.28191	0.204276	5.88448	0.0152762	-0.332512	0.0588756	0.0659904	0.797267
AT3G17840	-1.06718	5.01995	43.7895	3.67004e-11	-0.587342	5.12611	14.8099	0.000118964
AT3G18530	1.8463	0.910395	4.47268	0.0344427	0.00263098	-0.380043	9.55928e-06	0.997533
AT3G18610	1.75727	0.863833	3.90814	0.0480549	0.867611	1.33623	2.04049	0.153163
AT3G18770	1.23891	2.67032	11.9753	0.000539272	-0.137965	2.59225	0.16121	0.688045
AT3G19010	-1.05101	5.22297	47.4822	5.57472e-12	-0.847419	5.38616	34.3224	4.68038e-09
AT3G19050	-1.42746	3.20307	23.235	1.43515e-06	-0.535527	3.24613	3.95107	0.0468436
AT3G19184	4.505	0.278775	7.05838	0.00789047	0.0163767	-0.0188724	0.000145649	0.990371
AT3G19500	-4.06778	0.126062	4.98467	0.0255746	-0.00762503	0.134476	2.01221e-05	0.996421
AT3G19680	1.25763	5.1604	64.8372	8.19976e-16	-0.619641	5.31828	17.9652	2.25132e-05
AT3G19850	1.27481	4.55942	47.19	6.47044e-12	0.347425	4.19135	3.13213	0.0767655
AT3G20130	1.08763	2.22294	6.41599	0.0113109	0.296602	1.87878	0.407655	0.523163
AT3G21370	-1.44107	2.22255	10.641	0.00110638	-0.364807	1.93686	0.64918	0.420407
AT3G21550	1.32024	3.04464	18.0216	2.18554e-05	0.469015	3.01413	2.55786	0.109749
AT3G21780	-1.02164	2.04327	4.82309	0.0280826	-0.513956	1.74498	1.06684	0.301662
AT3G21890	-1.01788	2.16501	5.32553	0.0210167	-0.917989	2.49521	6.33317	0.0118512
AT3G22060	-1.29164	5.88606	95.1928	1.75684e-22	-0.517702	5.97697	16.8156	4.12166e-05
AT3G22830	-3.19964	1.1256	12.7836	0.000349799	0.288679	0.900557	0.14462	0.703732
AT3G23150	1.69423	2.96909	26.6073	2.49649e-07	0.875202	2.48985	5.76027	0.0163939
AT3G23250	-2.05516	0.813894	4.71172	0.0299594	-0.462577	1.16891	0.501563	0.478816
AT3G23260	2.03654	1.38357	8.99552	0.00270691	0.697204	1.6175	1.73872	0.187303
AT3G23800	1.17861	2.02268	6.25838	0.0123619	0.65323	2.28633	2.77033	0.0960284
AT3G23890	-1.1649	4.6045	40.6419	1.83426e-10	-0.378977	4.73334	5.08071	0.0241951
AT3G24170	-1.37713	5.98023	111.232	5.38738e-26	-0.658693	5.81719	25.4458	4.55572e-07
AT3G24255	-1.77647	0.909989	4.11836	0.0424221	-0.830877	0.939939	1.21619	0.270111
AT3G24463	-1.05628	2.51105	7.7245	0.00544839	-0.398535	3.74726	3.09898	0.0783436
AT3G24810	-1.08716	2.14585	5.92621	0.0149186	0.0832208	2.7562	0.06722	0.795429
AT3G24900	-4.07051	0.126216	4.9916	0.0254723	0	-0.60256	0	1
AT3G25210	1.1073	3.28898	15.7258	7.32561e-05	0.418492	2.9387	1.93798	0.163891
AT3G25510	-1.5019	1.4152	5.42951	0.0198007	0.0505423	0.717927	0.00345906	0.953101
AT3G25870	1.05161	2.87602	10.4004	0.0012602	0.215271	2.50116	0.365051	0.545715
AT3G26320	-1.18956	2.20333	7.36909	0.00663627	-0.448517	1.45771	0.62802	0.428084
AT3G26520	1.19871	11.2993	165.603	7.10844e-38	0.730758	11.0321	71.758	2.45659e-17
AT3G28220	-1.2259	4.89256	52.7019	3.90288e-13	0.5763	4.76696	11.9107	0.000558287
AT3G28310	2.80356	0.415986	4.71269	0.0299424	0.522654	-0.0992595	0.122178	0.726684
AT3G28455	1.07138	1.73829	4.0005	0.0454886	0.116816	1.76543	0.0573535	0.810729
AT3G28740	-1.12619	7.47237	107.154	4.20944e-25	-0.28473	7.04987	7.14045	0.00753734
AT3G29370	1.61225	3.8389	46.3807	9.77731e-12	0.595854	2.36683	2.47533	0.115647
AT3G29590	-2.32649	0.956217	6.73822	0.00943786	0.0227833	0.981361	0.00099696	0.974811
AT3G29670	1.49971	2.64287	16.5518	4.7365e-05	-0.332709	2.76613	1.07477	0.299872
AT3G42180	4.32045	0.204685	6.11845	0.013379	0.0209621	0.133534	0.000291232	0.986384
AT3G42800	1.10838	2.54193	8.76743	0.0030671	0.0622038	2.08169	0.0214562	0.883543
AT3G43430	1.07914	3.21511	14.1619	0.000167799	0.148714	3.023	0.261388	0.609169
AT3G44550	-1.11154	2.27696	6.95477	0.00836057	0.881888	2.22395	4.69841	0.0301922
AT3G45970	1.3074	5.29778	74.9837	4.79689e-18	0.201482	5.21343	1.83955	0.175005
AT3G46600	-1.01651	6.48587	72.4705	1.71242e-17	-0.772002	6.54585	44.5656	2.4691e-11
AT3G46620	-1.43569	5.76425	110.257	8.80564e-26	-0.762531	5.78701	33.4214	7.43654e-09
AT3G46660	-2.37641	1.81345	16.8281	4.09471e-05	-0.948236	0.857467	1.4149	0.234247
AT3G46940	-1.19543	4.43835	38.5793	5.27237e-10	-0.330755	4.65038	3.71011	0.0540858
AT3G47210	2.72254	0.814045	7.3574	0.00667956	0.572506	0.899221	0.562124	0.453407
AT3G47510	1.30268	4.1281	37.9656	7.22039e-10	0.580223	3.77256	6.62116	0.0100785
AT3G47950	-2.14976	0.863163	5.34095	0.0208316	0.83621	0.512164	0.750232	0.386404
AT3G48320	-1.00191	3.65574	16.9002	3.94214e-05	-0.854943	3.75494	13.8689	0.000196093
AT3G48540	-1.37911	1.34848	4.35747	0.036849	-0.294793	1.69461	0.337539	0.561254
AT3G48550	1.33359	2.4802	11.75	0.000608597	-0.0252449	2.19297	0.00386276	0.950443
AT3G48700	-1.70071	2.46306	17.587	2.74635e-05	-0.995569	2.94285	10.476	0.00120966
AT3G49580	-2.32099	4.27533	109.655	1.1929e-25	-0.0979585	2.85479	0.100624	0.751083
AT3G49645	1.14167	3.51919	19.7281	8.93479e-06	0.0757421	3.50208	0.0957723	0.756964
AT3G49930	2.02714	1.00096	5.84759	0.0155997	-0.239831	1.67308	0.219094	0.639732
AT3G50330	4.80517	0.415787	8.92352	0.00281571	0.457184	0.398409	0.19986	0.654834
AT3G50350	-1.13785	2.04383	5.90226	0.0151227	0.153164	1.61761	0.0857371	0.769669
AT3G50470	1.2543	2.06507	7.29691	0.00690819	0.858626	2.22323	4.45236	0.0348549
AT3G50890	1.01737	3.33975	13.9264	0.000190188	0.444743	3.12739	2.51088	0.113065
AT3G51150	-1.09853	4.38418	31.8888	1.63584e-08	-0.782436	4.84785	22.4976	2.1062e-06
AT3G51230	-1.03045	1.91025	4.33973	0.0372346	-0.716346	2.16749	2.97602	0.0845091
AT3G51280	-1.23588	3.62678	24.5136	7.38761e-07	-0.651708	4.02748	9.74771	0.00179584
AT3G51330	1.56965	1.27837	5.17678	0.0228923	0.980828	2.08125	5.08531	0.0241309
AT3G51400	1.60162	2.27912	13.7023	0.00021428	-0.273689	1.94021	0.366895	0.544702
AT3G51450	-1.0977	1.71095	4.04403	0.0443298	0.40814	1.98109	0.843175	0.358492
AT3G51490	-3.82312	0.0436964	4.11308	0.0425547	0.0294471	-0.380227	0.00016919	0.989622
AT3G51740	-1.14211	4.24471	31.5721	1.92546e-08	-0.571001	4.60962	10.6926	0.00107594
AT3G51810	3.08044	0.541497	6.30145	0.0120651	0.541776	0.270867	0.236428	0.626799
AT3G51930	-1.0829	2.25951	6.51776	0.0106813	-0.741965	2.22275	3.3448	0.0674197
AT3G52520	-1.02712	2.04307	4.87497	0.0272506	-0.75318	2.08081	3.0463	0.0809236
AT3G52526	1.3575	1.41611	4.5981	0.0320092	0.241751	1.05977	0.122696	0.72613
AT3G52740	-1.0321	3.8568	20.4951	5.9836e-06	-0.530064	3.47069	4.52403	0.0334237
AT3G53040	2.00459	2.93484	34.4423	4.401e-09	0.820443	2.15438	3.83458	0.0502076
AT3G53230	1.02052	4.16247	24.5411	7.28272e-07	0.98995	3.87686	19.8667	8.31005e-06
AT3G53250	1.54535	3.43283	32.2075	1.38834e-08	0.796124	3.52989	10.4606	0.00121977
AT3G53260	-1.03527	6.99245	83.7116	5.801e-20	-0.887677	7.06555	67.8451	1.78409e-16
AT3G53830	1.49027	1.97919	9.23952	0.00236892	0.561071	2.47359	2.39042	0.122083
AT3G53860	1.26935	1.48025	4.32867	0.0374774	0.564919	1.27003	0.829294	0.362478
AT3G55120	-1.17223	4.62406	41.5474	1.15431e-10	-0.344498	4.15432	3.00548	0.0829858
AT3G55200	6.03245	1.12594	23.3731	1.33575e-06	-0.786539	-0.280429	0.188481	0.664185
AT3G55660	-1.40928	3.00027	19.3885	1.06729e-05	-0.786638	3.11223	7.59654	0.00584881
AT3G55710	-1.19035	2.00071	6.17778	0.0129377	-0.898343	1.45724	2.43633	0.118556
AT3G56250	1.53864	1.62904	7.05274	0.00791533	-0.242376	1.30314	0.159445	0.689669
AT3G56400	-1.04958	4.21091	26.4363	2.72751e-07	-0.860538	5.46479	36.6465	1.41981e-09
AT3G56550	4.80714	0.41591	8.93229	0.00280223	-0.78775	0.514528	0.665694	0.414558
AT3G56710	-1.51152	2.69683	17.3393	3.1284e-05	-0.87307	2.69917	6.75643	0.00934204
AT3G56810	-1.17059	2.47856	9.12174	0.00252637	-0.464526	2.57029	1.77096	0.183266
AT3G56880	-1.18427	6.18622	89.7614	2.72782e-21	-0.972216	6.48212	68.4582	1.30749e-16
AT3G56900	-1.04425	2.68358	8.70497	0.00317397	0.234605	3.02293	0.649604	0.420256
AT3G56970	-1.25189	3.54011	23.5251	1.23432e-06	0.573328	2.90297	3.52852	0.0603239
AT3G57020	-1.21094	6.02523	89.0422	3.92282e-21	-0.652056	5.61334	22.855	1.74874e-06
AT3G57060	-1.0894	2.47948	7.98224	0.00472454	-0.825807	2.67249	5.94355	0.0147725
AT3G57450	-1.15464	6.24149	86.8772	1.17123e-20	-0.684611	6.06575	30.0564	4.20412e-08
AT3G57640	-2.08023	1.76319	13.0229	0.000307823	-0.190853	1.27272	0.0953868	0.757438
AT3G58200	-2.83845	0.910304	8.48279	0.0035858	0.262758	0.899456	0.120333	0.728674
AT3G58450	2.19164	1.48046	11.1233	0.000852737	0.312791	0.721479	0.137559	0.71072
AT3G58990	-1.27822	3.36527	21.4778	3.58287e-06	0.348954	3.90309	2.6355	0.104502
AT3G59220	1.07267	3.39949	16.0813	6.07125e-05	0.719655	3.51302	8.5165	0.00351999
AT3G59370	1.06317	3.05443	12.1222	0.000498412	0.0299358	2.96349	0.0101341	0.919814
AT3G60900	-1.0123	2.82618	9.21491	0.00240097	-0.714077	2.41401	3.65107	0.0560354
AT3G61190	-2.37499	3.94128	92.3707	7.3032e-22	-0.940906	3.48793	13.9485	0.000187964
AT3G61898	1.15575	1.86371	5.20526	0.0225202	0.288378	2.05983	0.451625	0.501565
AT3G61930	-1.64895	1.73762	8.6437	0.0032825	0.163355	1.72431	0.106596	0.744054
AT3G62090	1.4351	1.86306	7.74031	0.00540091	0.633994	1.59307	1.41098	0.234895
AT3G62570	1.21372	2.29626	8.42342	0.00370478	0.0292051	1.56542	0.0029604	0.956609
AT3G62820	1.3096	4.49391	47.6965	4.99742e-12	0.856692	4.33184	20.0371	7.60154e-06
AT4G00030	-1.05836	4.14482	25.7869	3.81768e-07	-0.680949	4.19886	11.8301	0.000582989
AT4G00050	-1.03769	4.79047	36.3538	1.64984e-09	-0.885268	4.50982	23.7067	1.1232e-06
AT4G00080	1.19485	2.22326	7.65756	0.00565425	0.957584	1.83605	3.91645	0.0478177
AT4G00335	1.08859	3.68552	20.3736	6.37565e-06	0.710629	3.54754	8.50526	0.00354179
AT4G00670	1.17554	3.5868	21.923	2.8409e-06	0.846753	3.59878	12.4046	0.000428427
AT4G00680	1.35426	1.81415	6.64642	0.00993659	0.965753	1.76623	3.73454	0.0533005
AT4G00690	2.02276	0.763935	4.42287	0.0354623	-0.734971	0.98269	1.01057	0.314768
AT4G00960	-4.06876	0.126118	4.98716	0.0255377	-0.150443	0.669818	0.030004	0.862481
AT4G00970	-1.43979	2.53984	13.9877	0.000184087	-0.909754	2.8354	8.13158	0.00435074
AT4G01080	-1.47365	2.38222	12.7679	0.000352745	0.56749	3.02267	3.75021	0.0528029
AT4G01510	1.12111	2.29683	7.26779	0.00702109	0.728655	2.29182	3.43316	0.0639017
AT4G01533	4.10626	0.12644	5.18423	0.0227943	0.787418	-0.28072	0.192323	0.660991
AT4G01730	-1.02036	3.13555	11.8589	0.00057404	-0.523437	3.37472	4.13631	0.0419746
AT4G02430	1.21826	4.1864	34.7352	3.78626e-09	0.292188	4.02781	1.99855	0.157452
AT4G02730	1.3141	2.88716	15.8984	6.6869e-05	0.516714	2.54178	2.14595	0.142949
AT4G02800	-1.09223	3.75543	21.3218	3.88638e-06	-0.22803	3.99666	1.19379	0.274567
AT4G04610	-1.54136	5.34218	102.56	4.26921e-24	-0.610785	4.94836	14.6421	0.000130033
AT4G04620	1.10515	5.62772	64.4419	1.00205e-15	0.814387	5.19668	29.0796	6.95809e-08
AT4G05190	-1.43206	3.40649	27.2149	1.82316e-07	-0.334346	3.74079	2.17776	0.14002
AT4G05220	4.66286	0.348897	7.98631	0.00471393	0.580156	0.812861	0.517305	0.471995
AT4G08210	2.30017	0.600692	4.47399	0.0344163	-0.340799	0.0593099	0.0690246	0.792763
AT4G08300	-1.0025	2.47948	6.82148	0.00900778	-0.51283	2.55792	2.13256	0.144202
AT4G08330	1.0953	3.13701	13.7008	0.000214452	0.075275	2.74528	0.0543987	0.815579
AT4G08410	1.29128	2.3999	10.3468	0.00129731	-0.32368	1.33479	0.292678	0.58851
AT4G08868	2.8005	0.415918	4.70199	0.0301294	0.313474	0.204738	0.0725831	0.787613
AT4G09970	-1.03733	3.3726	14.6617	0.000128693	-0.181311	3.26618	0.467251	0.494256
AT4G09990	1.58713	1.65691	7.64246	0.00570177	0.475416	1.30389	0.609691	0.434906
AT4G10350	4.66128	0.348802	7.98002	0.00473032	-0.250398	0.204586	0.0468681	0.828606
AT4G11393	-4.27965	0.204144	5.87771	0.015335	-0.653321	0.133556	0.277903	0.59808
AT4G11460	-1.40002	2.57022	13.6244	0.000223348	-0.738016	2.07875	2.92373	0.0872883
AT4G11610	2.98383	0.956522	9.82878	0.00171839	0.526762	-0.0999388	0.123863	0.724882
AT4G12080	1.06758	3.77209	20.8457	4.98249e-06	0.355591	3.61302	2.2751	0.131469
AT4G12480	-1.06295	7.54701	96.9637	7.18677e-23	0.225684	6.50941	3.86095	0.0494242
AT4G12740	-1.5008	1.27802	4.71263	0.0299435	0.52796	1.09988	0.604538	0.436853
AT4G12910	-1.01883	3.43871	14.8637	0.00011562	-0.298193	3.71495	1.70709	0.191365
AT4G13130	2.79976	0.415753	4.69926	0.0301773	0.0197687	0.271671	0.000319384	0.985742
AT4G13190	1.26811	1.76396	5.60383	0.0179227	-0.146524	0.766437	0.0314628	0.859212
AT4G14090	-2.06591	1.4476	9.62076	0.00192429	0.647784	1.96255	2.06051	0.151162
AT4G14330	-1.1968	3.57751	22.2715	2.36927e-06	-0.584382	3.80539	6.81827	0.00902399
AT4G14770	-1.02836	3.7757	19.2911	1.12311e-05	-0.479703	4.06739	5.48353	0.0191979
AT4G15330	1.3548	1.41567	4.57921	0.032364	0.481396	1.81098	1.00348	0.316471
AT4G15680	-1.04524	3.66266	18.3947	1.79681e-05	0.0887331	2.98259	0.0906631	0.763336
AT4G15710	1.06056	2.08589	5.43032	0.0197915	0.789949	1.3655	1.75748	0.184941
AT4G15830	-1.04032	3.70414	18.7592	1.48411e-05	-0.442931	3.86998	4.11864	0.0424152
AT4G16447	1.4583	2.38407	12.736	0.00035881	0.687875	2.13105	2.67416	0.101991
AT4G16610	-1.56607	1.16575	4.49112	0.0340731	-0.61395	0.71978	0.518971	0.471282
AT4G16780	1.75898	3.14792	32.565	1.15508e-08	0.977007	3.20313	12.3372	0.000444162
AT4G16840	-1.07696	3.54738	17.8919	2.33961e-05	-0.311529	3.33237	1.43324	0.231239
AT4G16892	-2.6591	0.814411	6.96193	0.00832719	0.0110352	0.9807	0.000244712	0.987519
AT4G17243	1.6428	1.00106	4.09649	0.0429744	0.0496176	0.981642	0.00460854	0.945876
AT4G17350	1.52382	2.0008	9.80288	0.00174275	0.000222526	1.99735	1.35995e-10	0.999991
AT4G18197	-1.34462	3.74944	31.1604	2.38015e-08	-0.920405	3.53339	13.8254	0.000200688
AT4G18210	-1.28976	2.92148	15.5698	7.95562e-05	-0.242026	2.63104	0.511152	0.474642
AT4G18880	-1.43045	4.10375	43.8622	3.53627e-11	-0.859109	4.26462	19.3544	1.08652e-05
AT4G19650	1.38134	1.54146	5.35635	0.0206484	0.408801	1.36995	0.48177	0.487623
AT4G19870	1.2522	2.31536	9.08222	0.00258154	0.188578	2.35542	0.248936	0.617826
AT4G19920	2.41476	0.657005	5.15476	0.0231843	0.808557	-0.281148	0.20075	0.654117
AT4G20140	1.26359	2.20483	8.34263	0.00387315	0.834288	2.65537	6.01006	0.0142258
AT4G20325	-1.5045	2.46349	14.2049	0.000164012	-0.0834288	2.78807	0.0691971	0.79251
AT4G20362	1.26809	2.643	12.209	0.000475744	0.215687	2.89265	0.499179	0.479862
AT4G21065	2.01787	0.763717	4.40096	0.0359206	0.632941	0.719339	0.553133	0.457042
AT4G21270	-1.00973	2.38195	6.36993	0.0116082	-0.249899	2.6833	0.568593	0.45082
AT4G21940	1.127	1.68506	4.19823	0.0404681	0.657938	1.62074	1.55111	0.212974
AT4G22860	-1.39085	2.04301	8.53343	0.0034874	0.0583095	2.07852	0.0188642	0.890757
AT4G23210	-2.47019	2.16491	24.5822	7.12928e-07	-0.567004	2.15259	1.86182	0.172417
AT4G23400	1.07171	8.32599	108.828	1.80982e-25	0.532272	8.39648	30.8266	2.82673e-08
AT4G23610	-3.82398	0.0437432	4.11489	0.0425092	0.0294471	-0.380227	0.00016919	0.989622
AT4G23700	-1.55335	2.8256	20.2076	6.9532e-06	-0.0934237	2.62137	0.0756381	0.783298
AT4G23810	-1.55248	2.36465	13.7994	0.000203486	-0.628495	3.19832	5.21302	0.0224199
AT4G23990	-1.43413	2.69717	15.7947	7.0635e-05	-0.664848	3.2778	6.16154	0.0130569
AT4G24026	-1.31597	2.14488	8.44011	0.00367093	0.296418	2.05908	0.476903	0.48983
AT4G24110	-1.3383	2.82608	15.4712	8.38116e-05	-0.495938	2.13589	1.40551	0.235806
AT4G24970	-1.0361	2.8382	9.72538	0.00181779	-0.746038	2.75238	5.22546	0.0222601
AT4G25410	2.40199	0.956801	7.23588	0.00714696	0.517442	1.17318	0.62827	0.427992
AT4G25470	-2.4432	2.84929	43.149	5.09084e-11	-0.541942	3.00443	3.3689	0.0664404
AT4G25490	-1.16138	2.18431	6.93486	0.00845412	-0.0805405	2.15527	0.0383431	0.844756
AT4G25580	1.63015	4.61127	75.915	2.99375e-18	-0.308799	3.30909	1.38955	0.238484
AT4G25800	1.64442	1.001	4.10455	0.0427699	0.114806	1.30576	0.0358699	0.849785
AT4G26200	-2.23861	3.22093	50.272	1.34495e-12	-0.834852	3.14445	8.71149	0.00316264
AT4G26255	-1.23211	1.59986	4.53411	0.0332276	-0.322463	0.941437	0.190091	0.662842
AT4G26660	-1.28359	2.95581	15.8428	6.88626e-05	-0.607242	3.35362	5.47707	0.0192689
AT4G27450	1.33113	6.927	133.837	6.13158e-31	0.675381	6.70286	36.0385	1.93947e-09
AT4G27820	-1.13039	4.7934	42.776	6.15975e-11	-0.465963	5.04023	8.97216	0.00274174
AT4G28020	-1.04076	2.34773	6.54596	0.0105133	0.0175973	2.05818	0.00169411	0.967169
AT4G28240	1.0642	6.97102	88.1944	6.0203e-21	0.434503	6.65215	14.8256	0.000117977
AT4G28410	4.94082	0.480116	9.89883	0.00165419	0.844346	1.13455	1.57251	0.209845
AT4G28690	1.64177	1.00091	4.09107	0.0431122	0.00995846	1.05894	0.000219767	0.988172
AT4G28703	-1.17269	3.98162	28.2742	1.05456e-07	-0.480751	3.62768	4.15928	0.0414089
AT4G28720	2.73462	2.16643	29.1018	6.8786e-08	0.877116	1.96393	3.71895	0.0538003
AT4G29690	1.28959	1.38253	4.04623	0.0442721	-0.469647	1.53625	0.742136	0.388979
AT4G29700	-1.06135	3.85552	21.6	3.36173e-06	0.402478	3.29814	2.34421	0.125752
AT4G30250	-1.27971	1.81378	5.91495	0.0150142	-0.703158	1.42878	1.47959	0.223841
AT4G30270	1.32109	9.92596	185.368	3.47719e-42	0.500722	9.25893	29.8342	4.71432e-08
AT4G30650	-1.43285	6.28115	131.071	2.46663e-30	-0.836347	5.66276	38.2048	6.3876e-10
AT4G30670	1.15437	4.44096	36.5521	1.49023e-09	0.923516	4.62201	27.4849	1.5856e-07
AT4G32450	1.41708	2.58613	14.2908	0.000156696	0.928069	2.30192	5.54926	0.0184899
AT4G32950	-1.43998	1.38234	4.87227	0.0272932	-0.956038	1.30372	2.36914	0.123758
AT4G32990	1.63591	1.57129	7.44988	0.00634487	0.951366	1.45606	2.73469	0.098193
AT4G33070	-1.16656	2.31431	7.85634	0.005065	0.48734	1.9204	1.13548	0.286612
AT4G34135	-1.07286	6.42147	79.01	6.25271e-19	-0.534858	5.84824	17.0897	3.56768e-05
AT4G34770	1.34464	2.31481	10.342	0.00130067	-0.297323	1.95948	0.44053	0.506868
AT4G34930	-2.46075	0.711015	5.53469	0.0186445	-0.377651	1.74318	0.579459	0.446526
AT4G35180	-4.07013	0.126195	4.99063	0.0254865	0.0149934	-0.187281	9.19332e-05	0.99235
AT4G35720	1.41098	1.93349	8.02651	0.00461045	-0.282903	0.20476	0.0588133	0.808382
AT4G35770	1.03503	9.45184	111.983	3.69022e-26	0.200754	8.72306	4.5783	0.0323811
AT4G36230	-1.10646	2.54088	8.63524	0.00329777	-0.355541	2.50806	0.998427	0.317693
AT4G36600	1.35894	1.6293	5.64382	0.0175184	0.144545	0.942229	0.0383108	0.844821
AT4G37095	-1.45915	2.4947	13.8052	0.00020286	-0.613669	2.73291	3.51099	0.060965
AT4G37370	-1.83931	3.49353	44.8148	2.17413e-11	-0.926869	3.27478	11.7064	0.000623026
AT4G37390	1.20528	2.93407	14.0428	0.00017877	0.245937	2.78512	0.599841	0.43864
AT4G37490	-1.2622	2.04332	7.15102	0.00749303	-0.44111	2.38195	1.3813	0.239882
AT4G37670	-1.43991	2.22246	10.6231	0.00111708	-0.605002	2.31978	2.44381	0.117992
AT4G37810	-1.02794	1.97816	4.60265	0.0319244	-0.339488	1.67134	0.437926	0.508126
AT4G37850	4.66309	0.348911	7.98722	0.00471156	0.715507	0.13545	0.332414	0.564242
AT4G38410	1.57502	1.41555	5.99613	0.0143385	0.184233	0.66781	0.0451595	0.831711
AT4G38825	1.12558	2.92262	12.2473	0.00046609	0.0434439	3.08998	0.0234847	0.878203
AT4G39320	-1.05906	2.06419	5.25834	0.0218433	0.482432	1.92055	1.11291	0.291453
AT4G39960	-1.01089	5.5224	51.3612	7.72286e-13	-0.902881	5.28129	36.8978	1.24814e-09
AT4G40000	-1.45252	1.5104	5.61414	0.0178175	-0.0435845	1.42823	0.00588704	0.938841
AT5G00755	-1.05764	2.12579	5.53593	0.0186313	0.0883417	1.69292	0.0304187	0.861544
AT5G01210	1.21659	5.97396	88.7657	4.51093e-21	0.571105	5.27974	15.0695	0.000103675
AT5G01260	-1.14314	3.6835	22.0707	2.63043e-06	-0.866538	3.9259	15.8459	6.87495e-05
AT5G01540	-2.84996	1.54081	16.9299	3.88079e-05	-0.273159	1.30587	0.201974	0.653133
AT5G01740	1.76514	6.1846	187.331	1.29772e-42	0.49189	5.54032	12.6941	0.000366928
AT5G01910	-1.18062	2.72363	11.3242	0.000765242	-0.174232	2.68452	0.276956	0.598704
AT5G01935	2.52888	0.711563	5.89301	0.0152023	0.548007	0.271025	0.241574	0.623073
AT5G02580	1.28952	2.08586	7.82013	0.00516748	0.048895	1.616	0.00862037	0.926026
AT5G02760	1.31462	4.96985	63.3569	1.73768e-15	-0.0572268	4.66781	0.112637	0.737162
AT5G03960	1.22912	2.41633	9.58188	0.00196547	0.174562	2.20568	0.187925	0.66465
AT5G04120	1.7473	0.863128	3.86304	0.0493629	0.939868	1.17417	2.01266	0.155994
AT5G04150	-1.58733	2.75012	19.7327	8.91344e-06	-0.49335	2.55764	1.97419	0.160006
AT5G04310	-1.3083	2.27757	9.39207	0.00217969	-0.734992	1.85733	2.39173	0.121981
AT5G04620	-1.19928	2.97664	14.2113	0.000163456	-0.611791	2.93802	4.08734	0.0432076
AT5G04950	-1.80331	4.14933	67.5435	2.0788e-16	0.0951901	4.42163	0.271483	0.602339
AT5G04960	1.09712	2.1063	5.89287	0.0152036	0.49256	1.8363	1.07262	0.300355
AT5G04980	-1.09544	2.66972	9.41732	0.00214988	-0.412689	2.77574	1.66258	0.197258
AT5G05250	-1.03387	5.70872	58.332	2.22853e-14	-0.213079	5.32898	2.18086	0.139739
AT5G05690	1.0054	8.01547	92.9681	5.40139e-22	0.455022	7.64322	20.2754	6.7114e-06
AT5G05710	1.17905	4.17636	32.4868	1.20251e-08	0.276309	3.86535	1.61466	0.20384
AT5G05790	-1.31566	2.0002	7.41972	0.00645211	-0.26754	1.97857	0.363129	0.546774
AT5G06150	-1.14715	3.89169	25.5855	4.23765e-07	-0.826158	4.19298	17.1488	3.45833e-05
AT5G06305	-1.0789	2.78916	10.0868	0.00149367	-0.0708996	2.31833	0.0343263	0.853015
AT5G07152	1.13597	2.12722	6.4052	0.0113798	-0.509616	2.04032	1.37345	0.241222
AT5G07330	2.76115	1.16595	11.2957	0.000777089	0.794643	0.901095	1.06822	0.30135
AT5G07690	-1.0279	2.49553	7.24387	0.00711521	0.356159	3.06455	1.54451	0.21395
AT5G07725	1.10687	1.91113	5.02164	0.0250341	0.294047	1.24011	0.219948	0.63908
AT5G08260	-1.00812	4.99878	38.8374	4.6196e-10	-0.384182	4.36349	4.21938	0.0399668
AT5G08760	-1.21807	4.03006	31.2819	2.2358e-08	-0.845578	4.29882	19.0346	1.28466e-05
AT5G09876	-4.27623	0.203943	5.8675	0.0154242	-0.715657	0.335104	0.44199	0.506165
AT5G10130	1.78227	1.65766	9.3498	0.00223054	-0.0647424	1.53981	0.0141896	0.90518
AT5G10280	1.06561	1.95664	4.88015	0.0271689	0.837302	1.93871	3.33528	0.0678113
AT5G10300	1.36929	2.44886	12.0061	0.000530436	0.885875	2.13566	4.37561	0.0364586
AT5G10390	-1.09213	4.99274	45.0534	1.9248e-11	-0.285407	5.16285	3.60716	0.0575333
AT5G10510	-1.34934	1.76335	6.19412	0.0128187	0.595745	1.88019	1.62458	0.202456
AT5G10580	2.00329	2.22312	19.0427	1.27922e-05	0.836819	3.21593	9.26451	0.00233682
AT5G10605	-1.21193	2.27675	8.16752	0.00426537	-0.176092	2.25527	0.199479	0.655143
AT5G12920	-1.77065	1.57021	8.38794	0.00377779	-0.492529	1.42759	0.734785	0.391338
AT5G13170	2.12955	0.814943	5.09274	0.0240279	0.325548	1.93926	0.51898	0.471278
AT5G13700	1.63742	1.44853	6.63401	0.010006	0.975465	0.568529	1.07618	0.299556
AT5G13820	1.02774	2.62864	8.14064	0.00432905	0.211583	2.68203	0.408362	0.522803
AT5G13930	-2.02193	6.19712	235.377	4.43929e-53	-0.979602	5.12398	40.1597	2.3476e-10
AT5G14070	-1.26271	1.8862	6.19696	0.0127981	0.14275	1.71957	0.0814881	0.775291
AT5G14150	2.80314	0.416033	4.7113	0.0299668	0.836848	0.671302	0.901907	0.342273
AT5G14200	-1.2686	4.88781	56.0602	7.07088e-14	0.302482	5.31902	4.37605	0.0364492
AT5G14940	1.06774	1.88774	4.59106	0.0321409	0.0957563	1.42733	0.0282007	0.866638
AT5G15130	1.21832	1.73769	5.08482	0.0241378	0.292538	1.79275	0.365939	0.545227
AT5G15265	1.62868	2.61514	18.7264	1.50984e-05	-0.342735	1.83435	0.521484	0.470211
AT5G15290	1.96312	2.44851	22.4771	2.12882e-06	0.466045	2.30487	1.44639	0.229111
AT5G15510	-1.64643	2.98815	25.3016	4.90936e-07	-0.826124	3.36775	10.0353	0.00153601
AT5G15840	-2.75184	0.862933	7.71286	0.00548363	-0.454118	0.898928	0.355877	0.550806
AT5G15950	-1.0123	4.54042	30.0249	4.27282e-08	-0.768712	4.3536	16.4286	5.05454e-05
AT5G16023	2.0259	1.38255	8.89596	0.00285853	0.894958	0.940887	1.41224	0.234686
AT5G16770	1.64306	1.00092	4.09759	0.0429462	0.816356	0.513803	0.71649	0.397299
AT5G16960	-2.91535	0.956011	9.29749	0.00229512	-0.537023	0.566125	0.335902	0.562205
AT5G16970	-1.03721	7.80613	96.0025	1.16739e-22	-0.504148	7.25859	23.2174	1.44841e-06
AT5G17000	-1.13342	4.04816	27.6315	1.46989e-07	-0.0896707	3.57546	0.141608	0.706688
AT5G17050	-1.04211	4.43813	29.8432	4.69267e-08	-0.628622	4.04168	9.1638	0.00246895
AT5G17220	-3.51077	2.66964	59.838	1.037e-14	0.200957	2.18593	0.24513	0.620526
AT5G17390	-1.38041	1.95578	7.77836	0.0052883	-0.843113	1.42364	2.09681	0.147609
AT5G18020	2.03613	3.06632	38.9594	4.33978e-10	0.654994	3.01099	4.93751	0.0262815
AT5G18030	1.57566	3.39131	32.3399	1.29694e-08	0.652975	3.25135	5.8554	0.0155306
AT5G18065	1.23927	1.91099	6.19974	0.0127781	0.552496	1.9644	1.50887	0.219314
AT5G18080	1.04632	3.01165	11.403	0.000733457	0.398183	3.11386	2.00059	0.15724
AT5G18290	-1.28772	3.56221	25.202	5.16936e-07	-0.619995	2.77895	3.71093	0.0540594
AT5G18430	-1.20422	1.933	5.93295	0.0148616	-0.122421	2.17342	0.0897964	0.764437
AT5G19250	-1.03772	6.28985	71.752	2.46402e-17	-0.812678	6.50028	48.69	3.01159e-12
AT5G19440	-1.01274	5.61899	53.9848	2.03175e-13	-0.314119	5.275	4.60963	0.0317946
AT5G19490	-2.73389	0.415624	4.43439	0.0352237	-0.372648	0.513116	0.152921	0.69576
AT5G19800	2.29541	0.600501	4.45492	0.0348026	-0.147782	0.66967	0.0289764	0.864834
AT5G19850	-1.08192	4.9951	44.3223	2.79584e-11	-0.722865	4.78693	18.7007	1.53039e-05
AT5G19970	-1.04638	3.45493	15.8169	6.98112e-05	-0.797055	3.1456	7.97015	0.00475619
AT5G20670	-1.06267	2.73738	9.40468	0.00216475	-0.525862	2.66662	2.4583	0.116907
AT5G20790	-1.31727	5.00092	64.1232	1.17791e-15	-0.631493	3.12328	4.98808	0.0255241
AT5G20830	-1.34391	4.17349	40.8456	1.65275e-10	0.0874393	3.70534	0.146415	0.701986
AT5G21960	-3.82517	0.0438077	4.11739	0.0424463	-0.634788	0.134157	0.263461	0.607753
AT5G22020	-1.04015	4.2355	26.3497	2.85253e-07	-0.167031	3.77692	0.558085	0.455034
AT5G22140	-1.6431	3.98177	51.9379	5.75784e-13	-0.657189	3.77852	8.46328	0.00362446
AT5G22250	-1.06639	2.73678	9.47001	0.002089	-0.495737	2.24229	1.53947	0.214698
AT5G22480	-1.06484	3.69711	19.5136	9.99651e-06	-0.755675	3.9014	11.9597	0.000543815
AT5G22500	1.9626	4.77394	114.538	1.01804e-26	0.821828	3.96173	14.6242	0.000131278
AT5G23030	4.49706	0.278308	7.03039	0.00801471	-0.865731	-0.0178795	0.376049	0.539726
AT5G24910	1.58328	1.41657	6.06163	0.0138163	0.272128	1.23979	0.188899	0.663835
AT5G25090	-1.23248	3.57731	23.5061	1.24653e-06	0.0221635	4.1189	0.0122315	0.911937
AT5G25110	1.14147	2.41609	8.34792	0.0038619	0.54905	2.26999	1.94281	0.163366
AT5G25190	-1.18749	3.14495	15.877	6.76293e-05	-0.452577	3.39716	3.14997	0.0759308
AT5G26030	-1.15011	3.36442	17.6789	2.61681e-05	-0.79849	3.12575	7.87812	0.00500436
AT5G26670	-1.71884	2.33069	15.9753	6.42078e-05	-0.915156	2.11478	4.56938	0.03255
AT5G26730	2.33491	1.57141	13.3798	0.000254449	0.518778	0.90212	0.464171	0.495682
AT5G27100	4.31585	0.204423	6.10434	0.0134862	0.793204	-0.280451	0.194631	0.65909
AT5G27320	1.03697	4.40139	29.1296	6.78086e-08	0.198975	4.03573	0.934178	0.333781
AT5G27420	-1.75346	3.89037	54.7389	1.38441e-13	-0.691856	4.0872	11.3217	0.000766276
AT5G28442	3.41609	0.711385	8.79914	0.00301425	0.665993	0.719186	0.610587	0.434568
AT5G28630	-1.38714	3.40674	25.7007	3.99208e-07	-0.889683	3.62846	13.8634	0.000196673
AT5G35190	1.41397	1.93381	8.06169	0.00452176	-0.535818	1.64276	1.05573	0.304193
AT5G35525	1.14546	2.36617	8.04652	0.0045598	0.446319	1.74533	0.809393	0.368301
AT5G35580	1.84892	1.27846	6.87118	0.00876068	0.114529	1.36754	0.0379209	0.845602
AT5G35735	-1.21303	4.42133	39.2508	3.73833e-10	-0.662206	4.94386	17.1019	3.5449e-05
AT5G35926	-2.3462	0.656448	4.82793	0.0280039	0.35496	0.620043	0.158095	0.690917
AT5G36920	-1.17615	2.43164	8.8395	0.00294831	0.466999	1.9627	1.08237	0.298169
AT5G37240	4.31248	0.204232	6.09403	0.0135652	0.417199	0.514182	0.19177	0.661448
AT5G37670	1.06223	2.51283	7.90267	0.00493691	0.907642	2.043	4.24559	0.0393544
AT5G38020	-1.37493	2.71093	14.7986	0.000119676	-0.34546	2.76729	1.15857	0.281763
AT5G38610	1.5173	1.38309	5.43249	0.0197669	0.443039	1.51087	0.646954	0.421205
AT5G39020	-1.56382	1.16553	4.47778	0.0343401	0.00146766	1.06122	7.69624e-06	0.997787
AT5G39090	-3.2484	0.656674	7.56156	0.00596341	0.348181	0.619951	0.152327	0.696322
AT5G39520	1.48154	1.8876	8.39577	0.00376154	0.79371	0.902106	1.06614	0.301822
AT5G39670	-2.00249	2.52476	24.3191	8.17231e-07	-0.543074	2.11891	1.65644	0.198087
AT5G39850	1.15525	4.20558	31.8193	1.69535e-08	0.955351	4.03864	20.6448	5.53359e-06
AT5G40510	1.05893	2.14666	5.70493	0.0169186	0.135801	2.25348	0.118816	0.730323
AT5G40820	-1.22979	1.60004	4.51714	0.0335588	-0.732673	1.09968	1.1443	0.284748
AT5G41750	-1.74587	1.41519	7.05437	0.00790812	-0.967958	1.30286	2.42773	0.119208
AT5G42070	-1.12224	5.32588	56.7616	4.94996e-14	-0.857259	5.45389	36.2534	1.73703e-09
AT5G42330	-1.11414	2.49469	8.43036	0.00369067	-0.276738	2.68828	0.697643	0.403578
AT5G42370	1.42013	1.44911	5.15475	0.0231844	0.658979	1.06248	0.895733	0.34393
AT5G42380	-4.33102	1.31318	21.5652	3.42317e-06	-0.22885	0.897392	0.0910144	0.762892
AT5G42580	2.15507	1.27851	8.82448	0.00297268	0.753612	2.11357	3.14958	0.0759488
AT5G42800	-2.92421	2.36467	37.1776	1.08132e-09	0.204318	2.45091	0.317421	0.573163
AT5G43170	-1.03466	1.83858	4.08254	0.0433304	-0.402565	2.00192	0.83293	0.361428
AT5G43420	-1.2535	1.71145	5.16936	0.0229902	-0.911266	1.61949	2.90225	0.0884585
AT5G43840	-1.07028	2.65621	8.90789	0.00283992	0.351271	1.99957	0.636469	0.424994
AT5G44010	1.02363	1.93425	4.42836	0.0353483	0.822859	2.14996	3.85102	0.0497178
AT5G44260	1.85505	4.84994	109.05	1.61806e-25	0.844507	4.203	18.0619	2.13982e-05
AT5G44310	2.25159	1.684	14.0153	0.000181404	0.32637	1.69246	0.414012	0.519941
AT5G44390	-1.17011	2.313	7.90198	0.00493877	0.176624	1.87857	0.145032	0.703329
AT5G44400	-1.24905	2.72411	12.5616	0.000393887	0.386639	2.15103	0.873475	0.349997
AT5G45310	1.15227	2.31474	7.77477	0.00529884	0.318537	1.94111	0.497241	0.480716
AT5G45520	-1.03039	1.91024	4.33923	0.0372456	-0.528372	1.96201	1.37754	0.240522
AT5G45630	-1.98106	2.25899	18.9779	1.32338e-05	-0.379466	2.20574	0.880874	0.347964
AT5G45820	1.2583	4.97753	58.6981	1.85029e-14	0.0765583	5.48663	0.303812	0.581503
AT5G45830	2.44218	1.9568	20.533	5.86628e-06	0.860076	2.06472	3.89732	0.0483651
AT5G46870	-1.30638	1.5412	4.77372	0.028899	-0.0995225	1.76815	0.0414446	0.838682
AT5G46900	1.11691	3.29609	16.0757	6.08917e-05	0.431836	3.79735	3.75794	0.0525592
AT5G46960	-1.27867	1.62829	4.97855	0.0256651	0.14844	2.83686	0.227255	0.633568
AT5G47160	1.43268	1.20465	4.06425	0.0438021	0.708077	0.621797	0.616528	0.432342
AT5G48040	-1.23184	1.78909	5.3766	0.0204101	-0.212319	1.81453	0.196721	0.657382
AT5G48390	-4.46232	0.278082	6.77585	0.00924094	0.0143928	-0.380033	5.53373e-05	0.994065
AT5G48775	1.02876	2.39945	6.767	0.00928689	0.434632	1.92263	0.905344	0.341354
AT5G48820	-1.24718	2.10539	7.38957	0.00656117	-0.630449	1.96223	1.94948	0.162645
AT5G48880	-1.44383	4.2578	48.9158	2.68418e-12	-0.708898	4.42001	14.5909	0.000133618
AT5G49480	-1.51853	7.47998	188.634	6.74926e-43	-0.669098	7.1288	39.6076	3.11418e-10
AT5G49690	1.33925	2.18533	9.12421	0.00252295	0.701651	1.33391	1.35218	0.2449
AT5G50443	1.291	1.38283	4.05544	0.0440312	0.0320818	0.981067	0.00194843	0.964792
AT5G50550	-4.7753	0.415807	8.62466	0.00331698	0	-0.60256	0	1
AT5G50915	-1.35176	2.78824	15.2966	9.19251e-05	-0.974975	2.09989	5.08067	0.0241956
AT5G51030	-4.461	0.278002	6.77129	0.00926458	-0.918467	0.204973	0.595807	0.440184
AT5G51600	-1.20317	3.15456	16.3944	5.14661e-05	-0.449502	2.97366	2.2808	0.130987
AT5G51730	1.10645	3.315	16.0188	6.27499e-05	0.0709557	2.91114	0.0550635	0.814476
AT5G51780	1.39713	3.26932	23.82	1.059e-06	0.588048	2.74791	3.29244	0.0696017
AT5G51790	1.02846	2.44841	7.04998	0.00792753	-0.0282428	2.27035	0.0052831	0.942057
AT5G51830	-1.04543	4.44253	30.087	4.13815e-08	-0.132469	4.32842	0.495047	0.481686
AT5G51990	-4.62552	0.348482	7.68867	0.00555761	0	-0.60256	0	1
AT5G52170	1.32949	3.88697	33.8622	5.92897e-09	0.454428	3.76328	4.07253	0.043588
AT5G52290	-4.06892	0.126127	4.98756	0.0255317	0.810113	-0.280198	0.201419	0.653579
AT5G52750	-1.61925	2.87436	22.5464	2.05341e-06	-0.659748	2.79757	4.26114	0.0389956
AT5G52810	-1.42671	4.02735	41.5658	1.14348e-10	-0.985895	3.56984	16.1602	5.82353e-05
AT5G52860	-1.55191	2.29529	12.9634	0.000317748	-0.170629	2.38309	0.208427	0.648004
AT5G53250	1.34692	3.57855	28.0227	1.20087e-07	0.564562	4.08092	7.63463	0.0057266
AT5G53280	-1.06218	4.47783	31.6827	1.81888e-08	-0.710408	4.31711	13.8021	0.00020319
AT5G53980	1.45489	2.8985	19.2801	1.12964e-05	0.984608	2.23938	5.87769	0.0153352
AT5G54080	1.28374	6.18925	105.089	1.19229e-24	0.7317	5.42891	26.2823	2.95377e-07
AT5G54090	-1.02167	2.62816	7.96404	0.00477228	0.606162	2.08474	2.0021	0.157083
AT5G54370	1.58899	1.86334	9.28354	0.00231267	0.88359	0.941736	1.37769	0.240497
AT5G54690	2.0228	0.763984	4.42306	0.0354583	0.503769	0.983594	0.482902	0.487112
AT5G55450	-1.65392	2.68373	20.0662	7.48688e-06	-0.819056	2.11661	3.6932	0.0546368
AT5G56580	-1.26117	1.88659	6.18235	0.0129043	0.214528	2.09823	0.258065	0.611454
AT5G57550	1.63907	3.02301	26.1262	3.20255e-07	-0.00141997	2.07907	1.41151e-05	0.997002
AT5G57565	1.09226	2.86386	11.0697	0.000877727	-0.213427	2.54341	0.36983	0.543098
AT5G57760	1.16874	4.22925	32.974	9.35959e-09	-0.0342279	3.43166	0.0186432	0.891395
AT5G57790	1.27431	2.49615	10.9517	0.000935403	0.495263	2.68181	2.21617	0.136574
AT5G57880	3.85812	0.0438599	4.27163	0.0387555	0.0148652	-0.186248	9.08745e-05	0.992394
AT5G58670	1.26789	1.47988	4.31827	0.0377071	0.411986	1.36913	0.489063	0.484347
AT5G59470	1.08831	2.22284	6.42384	0.0112609	0.5687	2.27011	2.08364	0.148887
AT5G59510	-2.24576	2.24026	22.7977	1.80169e-06	-0.64712	1.61996	1.49771	0.221025
AT5G59550	-1.08135	5.08451	46.5662	8.89456e-12	-0.896022	5.13653	33.8062	6.10211e-09
AT5G59570	1.02231	3.66412	17.825	2.42336e-05	0.571656	3.6111	5.78079	0.0162036
AT5G59870	-1.03467	6.73095	79.1992	5.68192e-19	-0.419772	6.99309	15.2371	9.48693e-05
AT5G60530	1.21359	2.51166	10.1293	0.00145966	0.229479	2.25334	0.338503	0.560696
AT5G60760	-1.6554	1.04365	4.29917	0.0381329	0.254457	0.901062	0.113123	0.736616
AT5G60850	1.01213	5.52695	51.9453	5.73636e-13	0.626387	4.87674	14.7994	0.000119626
AT5G60860	1.05642	4.18659	26.5797	2.53239e-07	0.648242	4.15227	10.4983	0.00119515
AT5G60930	-1.09322	3.62735	19.5171	9.9782e-06	-0.437768	3.99558	4.35816	0.036834
AT5G61250	1.06865	1.73818	3.98009	0.0460432	0.950145	2.00316	4.48703	0.0341547
AT5G61490	-2.45606	0.710964	5.51264	0.018881	-0.368225	0.0606714	0.079541	0.777921
AT5G61550	4.10225	0.126221	5.17379	0.0229317	0.393139	0.0606333	0.0913491	0.76247
AT5G62170	1.13021	1.60073	3.90899	0.0480306	0.744378	1.36745	1.56324	0.211194
AT5G62210	-1.17796	1.83888	5.20511	0.0225221	-0.403921	1.13381	0.368744	0.543691
AT5G62280	1.24215	6.00094	93.2524	4.679e-22	0.308049	5.51452	4.95672	0.0259912
AT5G62340	1.82854	1.91106	12.3874	0.000432382	-0.370653	1.83526	0.60905	0.435147
AT5G62520	-2.24435	0.910195	6.02536	0.014103	-0.117002	1.09854	0.0296705	0.86324
AT5G63060	-1.65827	2.62772	19.2185	1.16664e-05	-0.734991	3.09449	6.55402	0.0104658
AT5G63090	-2.1424	1.31319	8.89211	0.00286457	0.719206	0.980607	0.970279	0.324612
AT5G63130	-1.32865	2.08524	8.14406	0.00432091	-0.883388	1.27005	1.97001	0.160449
AT5G64050	-1.04169	5.52066	54.3148	1.71775e-13	-0.592304	5.36395	16.8717	4.00167e-05
AT5G64060	-1.489	1.12598	3.92898	0.0474629	-0.972851	0.857834	1.48912	0.222355
AT5G64310	-1.06751	6.31863	76.2581	2.51655e-18	-0.661609	6.44853	32.0705	1.48977e-08
AT5G64630	-1.17664	1.83875	5.1931	0.0226783	-0.316357	1.64385	0.371952	0.541943
AT5G64950	1.38832	2.27891	10.615	0.00112204	0.447331	1.92228	0.958417	0.327588
AT5G65080	-4.62429	0.348406	7.6839	0.00557232	0.437571	0.858859	0.313681	0.575431
AT5G65300	-2.45537	2.59892	35.3929	2.70125e-09	0.568371	1.4334	0.979193	0.3224
AT5G65730	1.04299	7.1113	87.1524	1.01919e-20	0.307087	7.18021	8.52164	0.00351006
AT5G65800	2.63652	0.348713	3.93162	0.0473884	0.804289	-0.280467	0.199054	0.655486
AT5G65850	1.85511	0.911227	4.51755	0.0335507	0.621945	0.719479	0.534594	0.464683
AT5G66070	-1.12291	4.08886	27.8721	1.29806e-07	-0.881465	4.51769	23.5964	1.18939e-06
AT5G66230	-1.22433	4.2858	36.7838	1.32329e-09	-0.669812	4.70884	15.4575	8.44219e-05
AT5G66558	1.25018	1.57132	4.58938	0.0321724	0.771384	1.59329	2.06889	0.150333
AT5G66580	1.10657	4.24771	30.0764	4.1609e-08	0.499256	4.18293	6.36476	0.011642
AT5G66590	1.36106	4.00703	38.1749	6.48607e-10	0.842993	4.26998	18.7541	1.48812e-05
AT5G66650	-1.08493	4.03058	25.2095	5.14918e-07	-0.388305	3.86647	3.16356	0.0753009
AT5G66840	-3.3511	0.710753	8.36865	0.00381809	0.00926237	0.134644	6.75978e-05	0.99344
AT5G67180	1.11512	1.76371	4.40958	0.0357395	-0.779205	2.09655	3.30013	0.0692767
AT5G67400	1.1394	2.41591	8.31697	0.00392826	0.221642	2.24999	0.31558	0.574277
AT5G67411	4.49543	0.278213	7.02467	0.00804036	0.513148	0.669495	0.346641	0.556021
ENSRNA049493527	3.85577	0.0437358	4.26657	0.0388711	0	-0.60256	0	1
AT1G04180	2.62805	0.76371	6.6132	0.0101236	2.00473	-0.0171909	1.74961	0.185928
AT1G05107	2.80337	0.416047	4.7121	0.0299528	1.46887	0.398357	1.86149	0.172456
AT1G05280	2.63536	0.348644	3.92803	0.0474894	1.97839	0.335882	2.86956	0.090272
AT1G06540	-4.06696	0.126015	4.98257	0.0256056	-1.87454	-0.486744	0.761766	0.382778
AT1G07120	4.66263	0.348883	7.9854	0.0047163	-3.16291	-0.280575	2.34368	0.125794
AT1G09297	-1.48369	1.93256	8.66401	0.0032461	-1.3629	0.900726	2.94313	0.0862458
AT1G09540	2.63859	0.348837	3.938	0.0472088	1.88977	0.566954	3.55667	0.0593089
AT1G10550	2.5803	1.54176	15.094	0.000102336	1.10312	1.23943	2.93446	0.08671
AT1G10585	-2.68588	2.18437	28.1741	1.11052e-07	-1.04089	0.900294	1.78121	0.182003
AT1G11070	1.76151	1.38289	7.04917	0.00793114	1.42474	0.766516	2.71464	0.0994338
AT1G11735	3.85656	0.0437779	4.26828	0.0388321	-1.25637	-0.188543	0.559964	0.454276
AT1G12610	-4.06778	0.126062	4.98467	0.0255746	-1.38638	0.132276	1.15655	0.282183
AT1G13635	3.20267	0.600501	7.12814	0.00758923	1.46568	0.135186	1.29351	0.255405
AT1G15050	2.1698	1.62913	12.5911	0.000387716	1.3608	1.02352	3.41729	0.0645189
AT1G16420	-3.70882	0.910209	11.7572	0.000606269	-1.79911	0.270804	2.23051	0.135312
AT1G17710	-1.19046	2.54001	9.89824	0.00165472	-1.1896	1.09805	2.87598	0.0899127
AT1G19200	-2.05533	1.99971	16.0127	6.29525e-05	-1.26269	0.858	2.4239	0.119499
AT1G19900	1.84596	0.910564	4.47136	0.0344695	1.12794	1.06076	2.50775	0.11329
AT1G22990	1.63822	1.16571	4.93642	0.026298	1.20927	1.20468	3.34853	0.0672671
AT1G23110	-1.08039	1.86327	4.53553	0.0331999	-1.6304	-0.101705	1.05161	0.305139
AT1G29490	3.07938	0.541354	6.29663	0.0120979	1.64914	0.457871	2.4708	0.115981
AT1G48325	2.94655	0.480007	5.48959	0.0191315	3.18116	-0.280489	2.39344	0.121847
AT1G48500	-4.46176	0.278048	6.77393	0.00925092	1.18976	0.0601266	0.785991	0.375317
AT1G50060	2.79849	0.415794	4.69489	0.0302542	-1.35775	0.132861	1.11192	0.291666
AT1G54860	4.10601	0.126426	5.18357	0.022803	-1.0526	0.767166	1.54496	0.213883
AT1G56600	2.94874	1.27885	13.9772	0.000185116	1.41553	0.567629	2.15506	0.142103
AT1G61575	-4.06778	0.126062	4.98467	0.0255746	-2.63955	-0.380887	1.52862	0.216321
AT1G61930	-2.22305	0.599991	4.14644	0.0417242	1.1139	0.457643	1.20901	0.271531
AT1G64210	4.49682	0.278294	7.02956	0.00801842	1.48471	0.620167	2.47798	0.115453
AT1G67650	2.12451	0.814543	5.0677	0.0243773	1.26546	0.856621	2.43856	0.118387
AT1G71250	5.06119	0.541457	10.8621	0.000981767	-3.54433	-0.187128	3.1737	0.0748352
AT1G71520	-4.90299	0.479591	9.53072	0.00202102	-2.39017	0.134025	2.88921	0.0891768
AT1G71770	-3.82351	0.0437179	4.11392	0.0425337	-3.16842	-0.280315	2.35025	0.125265
AT1G73290	4.10175	0.126193	5.17247	0.0229491	-2.64878	-0.380449	1.53593	0.215227
AT1G74088	1.76164	1.38298	7.05039	0.00792574	1.2682	1.24024	3.78607	0.0516829
AT1G77880	2.94675	0.479945	5.49028	0.0191239	1.31634	-0.188008	0.613516	0.433468
AT1G78860	-1.08768	1.789	4.26975	0.0387984	-1.00929	1.5942	3.44685	0.0633746
AT1G80340	-1.80264	1.4478	7.69154	0.00554879	-1.97211	0.336142	2.84101	0.0918888
AT2G04955	-1.3411	1.44775	4.57843	0.0323786	1.33822	0.718565	2.30675	0.128816
AT2G06935	-2.75464	1.20374	11.4715	0.000706913	-2.64878	-0.380449	1.53593	0.215227
AT2G07605	-2.88047	0.479757	5.18993	0.0227196	-1.6153	0.45671	2.36301	0.124244
AT2G15555	3.85838	0.0438739	4.2722	0.0387425	1.87717	-0.487296	0.773259	0.379212
AT2G16980	1.51259	1.38241	5.39749	0.0201672	1.0714	1.3366	3.05482	0.0805
AT2G19240	2.64223	0.349007	3.94915	0.046897	1.67711	-0.100296	1.11612	0.290757
AT2G19660	1.73511	1.62902	8.70375	0.0031761	1.54375	0.621103	2.67813	0.101738
AT2G20520	2.41269	0.656746	5.14536	0.0233101	1.15658	0.27187	1.01971	0.312591
AT2G21430	2.38072	1.60064	14.1626	0.000167741	1.1435	1.06	2.57674	0.108447
AT2G22590	-3.82398	0.0437432	4.11489	0.0425092	1.88317	-0.487026	0.775643	0.378479
AT2G25770	1.31442	2.41571	10.8341	0.000996722	1.13315	1.27371	3.18194	0.0744586
AT2G29130	3.31599	0.657188	7.97213	0.004751	1.34544	0.336688	1.47184	0.225057
AT2G31910	4.50313	0.278665	7.05178	0.00791958	3.19726	-0.279732	2.41307	0.120329
AT2G34080	-1.24204	2.41532	9.64469	0.00189939	-1.51716	0.813507	3.1953	0.0738525
AT2G35640	-2.91555	0.955804	9.29817	0.00229426	-1.16583	0.812432	1.97394	0.160033
AT2G36540	1.75303	0.86356	3.88894	0.0486072	1.47464	0.397601	1.87566	0.170831
AT2G37440	2.29211	0.600332	4.44168	0.0350735	1.10959	0.621486	1.45996	0.226938
AT2G44460	-1.63327	2.27864	13.9393	0.000188887	-1.28942	0.336538	1.3497	0.245333
AT2G46375	-3.82438	0.0437647	4.11573	0.0424882	-2.66371	-0.379751	1.54776	0.213469
AT2G46970	1.76864	1.38363	7.10909	0.00767031	1.12145	0.272218	0.961479	0.326816
AT2G46990	2.7638	1.16604	11.3194	0.000767239	-1.25982	-0.187863	0.562719	0.453168
AT3G02285	-3.82398	0.0437432	4.11489	0.0425092	-1.87454	-0.486744	0.761766	0.382778
AT3G03910	2.64431	0.34913	3.95557	0.0467184	-3.16291	-0.280575	2.34368	0.125794
AT3G04360	4.10878	0.126578	5.19079	0.0227084	1.87717	-0.487296	0.773259	0.379212
AT3G05240	3.85603	0.0437498	4.26714	0.0388581	1.46517	0.134267	1.2924	0.255608
AT3G05390	3.19632	0.600079	7.0969	0.00772265	1.32756	0.336196	1.43407	0.231103
AT3G07070	1.56754	1.12686	4.3746	0.0364803	1.02065	1.39835	2.9616	0.0852659
AT3G16070	-4.27833	0.204067	5.87379	0.0153692	-3.17194	-0.280138	2.35458	0.124918
AT3G19210	-1.43009	1.24158	4.15778	0.0414455	-1.0373	0.900063	1.76907	0.1835
AT3G19615	-4.62375	0.348372	7.68179	0.00557883	2.1459	0.39763	3.55899	0.059226
AT3G22275	-4.07089	0.126238	4.99257	0.025458	-2.64878	-0.380449	1.53593	0.215227
AT3G23637	4.10225	0.126221	5.17379	0.0229317	1.30099	-0.187312	0.60129	0.438088
AT3G26170	2.42733	1.62938	14.9826	0.000108555	1.0587	1.13537	2.42059	0.119752
AT3G28857	1.39046	1.31403	4.32928	0.037464	1.08566	0.767627	1.64622	0.199476
AT3G29631	2.12619	0.814493	5.07583	0.0242632	1.2738	0.515466	1.66499	0.196934
AT3G47110	4.102	0.126207	5.17313	0.0229404	1.9598	-0.0185817	1.6761	0.195446
AT3G50220	2.2221	0.863344	5.74449	0.0165418	1.20797	0.669696	1.80694	0.178878
AT3G50290	3.86309	0.0441221	4.28236	0.0385117	-1.95205	-0.0169113	1.6534	0.198499
AT3G52310	-4.27986	0.204156	5.87835	0.0153294	-1.29772	0.334808	1.36595	0.242512
AT3G54490	-3.82272	0.043675	4.11225	0.0425756	-1.29476	-0.187242	0.590104	0.44238
AT3G56790	-4.06914	0.126139	4.98813	0.0255234	-3.55312	-0.186692	3.188	0.0741832
AT3G59250	2.02117	0.763751	4.41561	0.0356134	1.00436	1.30534	2.61914	0.105584
AT3G59790	-4.06794	0.126071	4.98507	0.0255686	-1.27128	-0.188375	0.571525	0.449655
AT3G59830	3.85865	0.0438879	4.27278	0.0387295	2.66196	-0.380594	1.56546	0.21087
AT4G01820	3.86728	0.0443422	4.29141	0.0383073	-3.15392	-0.281013	2.33288	0.12667
AT4G04990	1.93674	0.956166	5.1321	0.0234888	1.15598	0.940482	2.28989	0.130222
AT4G07820	1.37691	1.91047	7.52021	0.00610184	1.63633	0.671987	3.13422	0.0766672
AT4G10250	3.85812	0.0438599	4.27163	0.0387555	3.18636	-0.280246	2.39976	0.121356
AT4G14180	-4.27739	0.204011	5.87096	0.0153939	-1.28924	-0.187502	0.585735	0.444074
AT4G19080	4.10175	0.126193	5.17247	0.0229491	1.34437	0.336272	1.4694	0.225443
AT4G21760	-1.9524	0.763379	4.09487	0.0430154	-1.28698	0.718864	2.12944	0.144496
AT4G22217	-5.02473	0.540981	10.4668	0.00121568	-1.97921	0.33596	2.8609	0.0907588
AT4G23220	-2.45764	0.710796	5.51983	0.0188035	-1.55654	0.814098	3.36459	0.0666144
AT4G25110	-2.24347	0.910097	6.02023	0.014144	-1.08584	0.270184	0.898823	0.343099
AT4G27360	-2.7079	1.44783	14.4236	0.000146024	-1.02463	0.901102	1.72697	0.1888
AT4G31380	3.66588	1.3835	20.2521	6.79368e-06	1.07963	0.901312	1.91992	0.165868
AT4G34550	-2.7377	0.41559	4.44717	0.034961	-1.23877	0.511634	1.56969	0.210254
AT4G35295	2.0277	0.764275	4.44516	0.0350022	1.27024	0.512332	1.65475	0.198316
AT4G36590	-3.82312	0.0436964	4.11308	0.0425547	-1.85919	-0.487443	0.755755	0.384662
AT4G36830	1.58381	1.54199	6.84501	0.00888991	1.2487	1.09604	3.17205	0.0749107
AT4G37160	1.82222	1.41629	7.72436	0.00544881	1.43796	0.134601	1.24735	0.26406
AT4G37770	1.74985	1.51204	7.91411	0.00490578	1.01149	0.569334	1.15507	0.282492
AT4G37940	2.72955	0.814548	7.39847	0.00652878	1.1176	1.27384	3.09581	0.0784963
AT4G37990	-1.95154	1.68368	10.9348	0.00094399	1.30784	0.720407	2.20548	0.137523
AT4G38092	4.1035	0.126288	5.17702	0.0228891	1.69213	-0.100463	1.13426	0.286871
AT4G39403	2.79689	0.41565	4.68918	0.0303549	2.68424	-0.379567	1.58336	0.20828
AT5G01360	2.09638	1.24225	8.12927	0.00435629	1.41675	0.767462	2.68506	0.101296
AT5G03310	1.77368	1.97817	12.5155	0.000403732	1.071	1.0232	2.18492	0.139371
AT5G04610	4.31585	0.204423	6.10434	0.0134862	1.1656	0.272378	1.03508	0.30897
AT5G06090	-3.82312	0.0436964	4.11308	0.0425547	1.99986	-0.0174337	1.74156	0.186944
AT5G07400	-1.48701	1.1263	3.91883	0.0477502	1.00584	1.20538	2.3724	0.1235
AT5G09750	-4.07051	0.126216	4.9916	0.0254723	1.30168	0.513941	1.73643	0.187594
AT5G11930	-3.82351	0.0437179	4.11392	0.0425337	-1.64705	-0.100306	1.07151	0.300607
AT5G20820	1.72658	1.04388	4.69975	0.0301687	1.45128	0.134409	1.26922	0.259915
AT5G26220	-2.0937	3.16439	43.2981	4.7174e-11	-1.15273	1.39746	3.69906	0.0544453
AT5G37550	-1.91855	1.78853	11.7165	0.00061968	-1.34528	0.567089	1.94254	0.163395
AT5G39160	1.58039	1.54119	6.81369	0.00904717	2.42309	0.134303	2.98514	0.0840344
AT5G43300	1.64327	1.16623	4.96807	0.0258211	1.53564	0.813873	3.28159	0.0700631
AT5G43820	4.93764	0.479912	9.88318	0.00166832	1.12583	0.271019	0.9684	0.325081
AT5G44140	-4.06892	0.126127	4.98756	0.0255317	-1.85919	-0.487443	0.755755	0.384662
AT5G46140	-4.27739	0.204011	5.87096	0.0153939	-2.65439	-0.380189	1.54034	0.214569
AT5G46295	-1.83723	2.33033	17.8865	2.34628e-05	2.45596	0.134629	3.06626	0.0799354
AT5G50260	1.51837	1.38267	5.43963	0.0196863	1.00548	0.856118	1.59145	0.207122
AT5G58680	-3.82232	0.0436535	4.11142	0.0425966	-2.66371	-0.379751	1.54776	0.213469
AT5G58840	-3.82438	0.0437647	4.11573	0.0424882	1.88864	-0.486782	0.777813	0.377812
AT5G59330	-1.68624	1.38234	6.42854	0.0112312	-1.14043	1.05883	2.55672	0.109829
AT5G59490	2.02591	0.764079	4.43702	0.0351695	1.20809	1.20474	3.34158	0.0675518
AT5G63595	2.29199	0.600086	4.441	0.0350875	1.8936	0.568153	3.57237	0.0587504
AT5G64667	-1.50169	1.41535	5.42815	0.0198162	1.27997	0.981152	2.91442	0.0877934

## Sheet: HY5 dependent Shoot DEGs
Gene number	Gene name	PANTHER family/subfamily
AT2G22240	Inositol-3-phosphate synthase isozyme 2;IPS2;ortholog	INOSITOL-3-PHOSPHATE SYNTHASE 1 (PTHR11510:SF5)
AT4G30250	AAA-ATPase At4g30250;TAIR:locus:2128916;ortholog	ADENOSINETRIPHOSPHATASE (PTHR23070:SF105)
AT1G73600	Phosphoethanolamine N-methyltransferase 3;NMT3;ortholog	PHOSPHOETHANOLAMINE N-METHYLTRANSFERASE 3 (PTHR44307:SF17)
AT1G80370	Cyclin-A2-4;CYCA2-4;ortholog	CYCLIN-A2-4 (PTHR10177:SF434)
AT4G18210	Probable purine permease 10;PUP10;ortholog	PURINE PERMEASE 21-RELATED (PTHR31376:SF17)
AT1G09140	Serine/arginine-rich splicing factor SR30;SR30;ortholog	SERINE/ARGININE-RICH SPLICING FACTOR SR30 (PTHR23147:SF240)
AT5G54690	Probable galacturonosyltransferase 12;GAUT12;ortholog	GALACTURONOSYLTRANSFERASE 12-RELATED (PTHR32116:SF63)
AT5G67400	Peroxidase 73;PER73;ortholog	PEROXIDASE 35-RELATED (PTHR31517:SF39)
AT3G53260	Phenylalanine ammonia-lyase 2;PAL2;ortholog	PHENYLALANINE AMMONIA-LYASE 2 (PTHR10362:SF41)
AT5G35525	Protein PLANT CADMIUM RESISTANCE 3;PCR3;ortholog	PROTEIN PLANT CADMIUM RESISTANCE 1-RELATED (PTHR15907:SF182)
AT3G06160	B3 domain-containing protein REM21;REM21;ortholog	B3 DOMAIN-CONTAINING PROTEIN REM21 (PTHR31920:SF54)
AT4G21065	Pentatricopeptide repeat-containing protein At4g21065;PCMP-H28;ortholog	DYW_DEAMINASE DOMAIN-CONTAINING PROTEIN (PTHR47926:SF70)
AT4G08330	Uncharacterized protein At4g08330, chloroplastic;TAIR:locus:2137455;ortholog	OS01G0833400 PROTEIN (PTHR33674:SF8)
AT3G49580	Protein RESPONSE TO LOW SULFUR 1;LSU1;ortholog	PROTEIN RESPONSE TO LOW SULFUR 1 (PTHR34283:SF1)
AT4G37810	EPIDERMAL PATTERNING FACTOR-like protein 2;EPFL2;ortholog	EPIDERMAL PATTERNING FACTOR-LIKE PROTEIN 2 (PTHR33109:SF7)
AT1G71230	COP9 signalosome complex subunit 5b;CSN5B;ortholog	COP9 SIGNALOSOME COMPLEX SUBUNIT 5 (PTHR10410:SF6)
AT1G17180	Glutathione S-transferase U25;GSTU25;ortholog	GLUTATHIONE S-TRANSFERASE U25 (PTHR11260:SF593)
AT4G23810	Probable WRKY transcription factor 53;WRKY53;ortholog	WRKY TRANSCRIPTION FACTOR 53-RELATED (PTHR32096:SF94)
AT5G51990	Dehydration-responsive element-binding protein 1D;DREB1D;ortholog	DEHYDRATION-RESPONSIVE ELEMENT-BINDING PROTEIN 1D (PTHR31839:SF2)
AT3G02210	COBRA-like protein 1;COBL1;ortholog	COBRA-LIKE PROTEIN 1 (PTHR31673:SF45)
AT1G52560	26.5 kDa heat shock protein, mitochondrial;HSP26.5;ortholog	26.5 KDA HEAT SHOCK PROTEIN, MITOCHONDRIAL (PTHR46733:SF2)
AT5G44390	Berberine bridge enzyme-like 25;TAIR:locus:2158730;ortholog	BERBERINE BRIDGE ENZYME-LIKE 24-RELATED (PTHR32448:SF94)
AT5G57550	Probable xyloglucan endotransglucosylase/hydrolase protein 25;XTH25;ortholog	XYLOGLUCAN ENDOTRANSGLUCOSYLASE/HYDROLASE PROTEIN 25-RELATED (PTHR31062:SF264)
AT1G08590	Leucine-rich repeat receptor-like protein kinase PXL1;PXL1;ortholog	LEUCINE-RICH REPEAT RECEPTOR-LIKE PROTEIN KINASE PXL1 (PTHR48052:SF28)
AT4G18197	Probable purine permease 7;PUP7;ortholog	PURINE PERMEASE 22-RELATED (PTHR31376:SF57)
AT1G29490	Auxin-responsive protein SAUR68;SAUR68;ortholog	AUXIN-RESPONSIVE PROTEIN SAUR61-RELATED (PTHR31175:SF82)
AT5G52170	Homeobox-leucine zipper protein HDG7;HDG7;ortholog	HOMEOBOX-LEUCINE ZIPPER PROTEIN HDG7 (PTHR45654:SF75)
AT1G10370	Glutathione S-transferase U17;GSTU17;ortholog	GLUTATHIONE S-TRANSFERASE U17 (PTHR11260:SF615)
AT1G18330	Protein REVEILLE 7;RVE7;ortholog	PROTEIN REVEILLE 7-RELATED (PTHR12802:SF134)
AT3G22275	Protein JAZ13;JAZ13;ortholog	PROTEIN JAZ13 (PTHR33077:SF65)
AT3G15700	Putative disease resistance protein At3g15700;TAIR:locus:2093192;ortholog	NB-ARC DOMAIN-CONTAINING PROTEIN (PTHR23155:SF1163)
AT4G34550	At4g34550;TAIR:locus:2139509;ortholog	BNAC03G65960D PROTEIN (PTHR36062:SF5)
AT1G64210	Putative inactive receptor-like protein kinase At1g64210;TAIR:locus:2024517;ortholog	PROTEIN KINASE DOMAIN-CONTAINING PROTEIN (PTHR48010:SF48)
AT5G43420	RING-H2 finger protein ATL16;ATL16;ortholog	RING-H2 FINGER PROTEIN ATL16 (PTHR46913:SF15)
AT3G53830	Regulator of chromosome condensation (RCC1) family protein;At3g53830;ortholog	REGULATOR OF CHROMOSOME CONDENSATION (RCC1) FAMILY PROTEIN (PTHR22870:SF413)
AT1G60730	Probable aldo-keto reductase 5;TAIR:locus:2036515;ortholog	PYRIDOXAL REDUCTASE-RELATED (PTHR43625:SF40)
AT5G20820	Auxin-responsive protein SAUR76;SAUR76;ortholog	AUXIN-RESPONSIVE PROTEIN SAUR76 (PTHR31374:SF339)
AT4G01730	Protein S-acyltransferase 18;PAT18;ortholog	PROTEIN S-ACYLTRANSFERASE 18 (PTHR22883:SF306)
AT5G35190	Proline-rich extensin-like family protein;EXT13;ortholog	EXTENSIN-2-RELATED (PTHR36586:SF16)
AT3G58200	MATH domain and coiled-coil domain-containing protein At3g58200;TAIR:locus:2085430;ortholog	MATH DOMAIN-CONTAINING PROTEIN (PTHR46236:SF11)
AT5G48820	Cyclin-dependent kinase inhibitor 3;KRP3;ortholog	CYCLIN-DEPENDENT KINASE INHIBITOR 3 (PTHR46776:SF3)
AT1G48100	Polygalacturonase At1g48100;TAIR:locus:2023817;ortholog	OS05G0279900 PROTEIN (PTHR31375:SF26)
AT2G46990	Auxin-responsive protein IAA20;IAA20;ortholog	AUXIN-RESPONSIVE PROTEIN IAA20 (PTHR31734:SF235)
AT2G17036	F-box protein At2g17036;AT2G17036;ortholog	DUF295 DOMAIN-CONTAINING PROTEIN (PTHR33110:SF60)
AT4G23700	Cation/H(+) antiporter 17;CHX17;ortholog	CATION/H(+) ANTIPORTER 17 (PTHR32468:SF144)
AT5G27420	E3 ubiquitin-protein ligase ATL31;ATL31;ortholog	E3 UBIQUITIN-PROTEIN LIGASE ATL31 (PTHR14155:SF578)
AT3G45970	Expansin-like A1;EXLA1;ortholog	EXPANSIN-LIKE A1-RELATED (PTHR31692:SF4)
AT5G25110	CBL-interacting serine/threonine-protein kinase 25;CIPK25;ortholog	CBL-INTERACTING SERINE/THREONINE-PROTEIN KINASE 25-RELATED (PTHR43895:SF119)
AT4G37940	Agamous-like MADS-box protein AGL21;AGL21;ortholog	AGAMOUS-LIKE MADS-BOX PROTEIN AGL21 (PTHR48019:SF131)
AT3G52526	Phosphoglucan phosphatase;At3g52526;ortholog
AT5G59870	Probable histone H2A.7;TAIR:locus:2168148;ortholog	HISTONE H2A.7-RELATED (PTHR23430:SF298)
AT3G14960	Probable beta-1,3-galactosyltransferase 13;B3GALT13;ortholog	BETA-1,3-GALACTOSYLTRANSFERASE 13-RELATED (PTHR11214:SF257)
AT2G31450	Endonuclease III homolog 1, chloroplastic;NTH1;ortholog	ENDONUCLEASE III HOMOLOG 1, CHLOROPLASTIC (PTHR43286:SF5)
AT5G63595	Probable flavonol synthase 4;FLS4;ortholog	FLAVONOL SYNTHASE/FLAVANONE 3-HYDROXYLASE-RELATED (PTHR47990:SF33)
AT5G39020	Probable receptor-like protein kinase At5g39020;TAIR:locus:2177142;ortholog	PROTEIN KINASE DOMAIN-CONTAINING PROTEIN (PTHR27009:SF99)
AT1G15085	Uncharacterized protein;At1g15085;ortholog
AT1G66160	U-box domain-containing protein 20;PUB20;ortholog	U-BOX DOMAIN-CONTAINING PROTEIN 20 (PTHR22849:SF129)
AT2G37390	Protein SODIUM POTASSIUM ROOT DEFECTIVE 2;NAKR2;ortholog	PROTEIN SODIUM POTASSIUM ROOT DEFECTIVE 2 (PTHR46119:SF15)
AT1G48500	Protein TIFY 6A;TIFY6A;ortholog	PROTEIN TIFY 6A-RELATED (PTHR33077:SF90)
AT4G11460	Putative cysteine-rich receptor-like protein kinase 30;CRK30;ortholog	CYSTEINE-RICH RECEPTOR-LIKE PROTEIN KINASE 30-RELATED (PTHR27002:SF783)
AT3G59250	F-box/LRR-repeat protein At3g59250;TAIR:locus:2081252;ortholog	FBD DOMAIN-CONTAINING PROTEIN (PTHR31639:SF250)
AT5G64050	Glutamate--tRNA ligase, chloroplastic/mitochondrial;OVA3;ortholog	GLUTAMATE--TRNA LIGASE, CHLOROPLASTIC/MITOCHONDRIAL (PTHR43311:SF2)
AT5G08260	Serine carboxypeptidase-like 35;SCPL35;ortholog	SERINE CARBOXYPEPTIDASE-LIKE 35 (PTHR11802:SF280)
AT1G11190	Endonuclease 1;ENDO1;ortholog	ENDONUCLEASE 1 (PTHR33146:SF14)
AT3G56900	Aladin;AAAS;ortholog	ALADIN (PTHR14494:SF0)
AT1G68110	Putative clathrin assembly protein At1g68110;TAIR:locus:2200251;ortholog	ENTH DOMAIN-CONTAINING PROTEIN (PTHR22951:SF71)
AT2G35960	NDR1/HIN1-like protein 12;NHL12;ortholog	LEA_2 DOMAIN-CONTAINING PROTEIN-RELATED (PTHR31415:SF74)
AT1G75280	Isoflavone reductase homolog P3;TAIR:locus:2025192;ortholog	ISOFLAVONE REDUCTASE HOMOLOG P3-RELATED (PTHR43349:SF76)
AT5G65800	1-aminocyclopropane-1-carboxylate synthase 5;ACS5;ortholog	1-AMINOCYCLOPROPANE-1-CARBOXYLATE SYNTHASE 5 (PTHR43795:SF54)
AT2G18010	Protein SMALL AUXIN UP-REGULATED RNA 10;SAUR10;ortholog	PROTEIN SMALL AUXIN UP-REGULATED RNA 10 (PTHR31374:SF184)
AT1G14520	Inositol oxygenase 1;MIOX1;ortholog	INOSITOL OXYGENASE 1 (PTHR12588:SF12)
AT5G21960	Ethylene-responsive transcription factor ERF016;ERF016;ortholog	ETHYLENE-RESPONSIVE TRANSCRIPTION FACTOR ERF016 (PTHR31985:SF188)
AT1G72250	Kinesin-like protein KIN-14Q;KIN14Q;ortholog	KINESIN-LIKE PROTEIN KIN-14Q (PTHR47972:SF35)
AT5G40510	Sucrase/ferredoxin-like family protein;MNF13.5;ortholog	SUCRASE/FERREDOXIN-LIKE FAMILY PROTEIN (PTHR31902:SF11)
AT5G15840	Zinc finger protein CONSTANS;CO;ortholog	ZINC FINGER PROTEIN CONSTANS (PTHR31319:SF82)
AT5G45830	Protein DELAY OF GERMINATION 1;DOG1;ortholog	PROTEIN DELAY OF GERMINATION 1 (PTHR46354:SF14)
AT1G10585	Transcription factor bHLH167;BHLH167;ortholog	TRANSCRIPTION FACTOR BHLH167-RELATED (PTHR13935:SF46)
AT4G16780	Homeobox-leucine zipper protein HAT4;HAT4;ortholog	HOMEOBOX-LEUCINE ZIPPER PROTEIN HAT4 (PTHR45714:SF16)
AT3G56710	Sigma factor binding protein 1, chloroplastic;SIB1;ortholog	SIGMA FACTOR BINDING PROTEIN 1, CHLOROPLASTIC (PTHR33624:SF2)
AT3G47950	ATPase 4, plasma membrane-type;AHA4;ortholog	ATPASE 11, PLASMA MEMBRANE-TYPE-RELATED (PTHR42861:SF58)
AT3G16240	Aquaporin TIP2-1;TIP2-1;ortholog	AQUAPORIN TIP2-1 (PTHR45665:SF48)
AT3G15540	Auxin-responsive protein IAA19;IAA19;ortholog	AUXIN-RESPONSIVE PROTEIN IAA19 (PTHR31734:SF121)
AT4G10250	22.0 kDa heat shock protein;HSP22.0;ortholog	22.0 KDA HEAT SHOCK PROTEIN (PTHR11527:SF267)
AT4G01080	Protein trichome birefringence-like 26;TBL26;ortholog	PROTEIN TRICHOME BIREFRINGENCE-LIKE 26 (PTHR32285:SF181)
AT5G11930	Glutaredoxin-C10;GRXC10;ortholog	GLUTAREDOXIN-C10 (PTHR10168:SF223)
AT1G72140	Protein NRT1/ PTR FAMILY 5.12;NPF5.12;ortholog	PROTEIN NRT1/ PTR FAMILY 5.12 (PTHR11654:SF437)
AT2G15490	UDP-glycosyltransferase 73B4;UGT73B4;ortholog	UDP-GLYCOSYLTRANSFERASE 73B4-RELATED (PTHR48049:SF37)
AT5G15130	Probable WRKY transcription factor 72;WRKY72;ortholog	WRKY TRANSCRIPTION FACTOR 72-RELATED (PTHR31429:SF24)
AT1G61340	F-box protein At1g61340;TAIR:locus:2197659;ortholog	BNACNNG04130D PROTEIN (PTHR34049:SF7)
AT1G23050	At1g23050;T26J12.17;ortholog	BNAA09G30130D PROTEIN (PTHR37702:SF4)
AT1G63100	Scarecrow-like protein 28;SCL28;ortholog	SCARECROW-LIKE PROTEIN 28 (PTHR31636:SF16)
AT2G30540	Monothiol glutaredoxin-S9;GRXS9;ortholog	MONOTHIOL GLUTAREDOXIN-S9 (PTHR10168:SF233)
AT5G51830	Probable fructokinase-7;TAIR:locus:2165361;ortholog	FRUCTOKINASE-7-RELATED (PTHR43085:SF7)
AT1G21110	Indole glucosinolate O-methyltransferase 3;IGMT3;ortholog	INDOLE GLUCOSINOLATE O-METHYLTRANSFERASE 1-RELATED (PTHR11746:SF232)
AT1G16830	Putative pentatricopeptide repeat-containing protein At1g16830;TAIR:locus:2015671;ortholog	OS10G0578500 PROTEIN (PTHR47938:SF26)
AT5G59550	E3 ubiquitin-protein ligase RDUF2;DURF2;ortholog	E3 UBIQUITIN-PROTEIN LIGASE RDUF1-RELATED (PTHR15710:SF61)
AT5G06150	Cyclin-B1-2;CYCB1-2;ortholog	CYCLIN-B1-2-RELATED (PTHR10177:SF532)
AT2G37040	Phenylalanine ammonia-lyase 1;PAL1;ortholog	PHENYLALANINE AMMONIA-LYASE 1 (PTHR10362:SF61)
AT2G44480	Beta-glucosidase 17;BGLU17;ortholog	BETA-GLUCOSIDASE 17 (PTHR10353:SF44)
AT3G50890	Zinc-finger homeodomain protein 7;ZHD7;ortholog	ZINC-FINGER HOMEODOMAIN PROTEIN 7 (PTHR31948:SF79)
AT2G19190	Senescence-induced receptor-like serine/threonine-protein kinase;SIRK;ortholog	PROTEIN KINASE DOMAIN-CONTAINING PROTEIN-RELATED (PTHR45631:SF81)
AT1G62560	Flavin-containing monooxygenase FMO GS-OX3;FMOGS-OX3;ortholog	FLAVIN-CONTAINING MONOOXYGENASE FMO GS-OX1-RELATED (PTHR23023:SF244)
AT2G18120	Protein SHI RELATED SEQUENCE 4;SRS4;ortholog	PROTEIN SHI RELATED SEQUENCE 4 (PTHR31604:SF26)
AT1G02930	Glutathione S-transferase F6;GSTF6;ortholog	GLUTATHIONE S-TRANSFERASE F6-RELATED (PTHR43900:SF47)
AT3G10180	Kinesin-like protein KIN-7O;KIN7O;ortholog	CENTROMERE-ASSOCIATED PROTEIN E (PTHR47968:SF36)
AT2G28620	Kinesin-like protein KIN-5A;KIN5A;ortholog	KINESIN-LIKE PROTEIN KIN-5A (PTHR47970:SF1)
AT2G38620	Cyclin-dependent kinase B1-2;CDKB1-2;ortholog	CYCLIN-DEPENDENT KINASE B1-2 (PTHR24056:SF429)
AT3G23260	Putative F-box protein At3g23260;TAIR:locus:2086243;ortholog	F-BOX DOMAIN-CONTAINING PROTEIN (PTHR47993:SF35)
AT4G05190	Kinesin-like protein KIN-14D;KIN14D;ortholog	KINESIN-LIKE PROTEIN KIN-14C-RELATED (PTHR24115:SF917)
AT4G25410	Transcription factor bHLH126;BHLH126;ortholog	ACHAETE-SCUTE COMPLEX PROTEIN T3-RELATED (PTHR13935:SF106)
AT5G50915	Transcription factor bHLH137;BHLH137;ortholog	TRANSCRIPTION FACTOR BHLH137 (PTHR12565:SF431)
AT1G56600	Galactinol synthase 2;GOLS2;ortholog	GALACTINOL SYNTHASE 2 (PTHR11183:SF118)
AT2G21430	Probable cysteine protease RD19B;RD19B;ortholog	CYSTEINE PROTEASE RD19A-RELATED (PTHR12411:SF809)
AT1G66480	Uncharacterized protein At1g66480;TAIR:locus:2028942;ortholog	OS02G0732300 PROTEIN (PTHR33148:SF6)
AT2G34150	Protein SCAR1;SCAR1;ortholog	PROTEIN SCAR1 (PTHR12902:SF33)
AT2G33710	Ethylene-responsive transcription factor ERF112;ERF112;ortholog	ETHYLENE-RESPONSIVE TRANSCRIPTION FACTOR ERF112 (PTHR31190:SF356)
AT5G52750	Heavy metal-associated isoprenylated plant protein 13;HIPP13;ortholog	COPPER TRANSPORT PROTEIN FAMILY-RELATED (PTHR45811:SF49)
AT2G46970	Transcription factor PIL1;PIL1;ortholog	TRANSCRIPTION FACTOR PIL1 (PTHR45855:SF19)
AT4G20140	LRR receptor-like serine/threonine-protein kinase GSO1;GSO1;ortholog	LRR RECEPTOR-LIKE SERINE/THREONINE-PROTEIN KINASE GSO1 (PTHR27000:SF444)
AT5G18020	Auxin-responsive protein SAUR20;SAUR20;ortholog	AUXIN-RESPONSIVE PROTEIN SAUR20 (PTHR31929:SF108)
AT1G18420	Putative aluminum-activated malate transporter 3;ALMT3;ortholog	ALUMINUM-ACTIVATED MALATE TRANSPORTER 3-RELATED (PTHR31086:SF59)
AT5G61250	Heparanase-like protein 2;TAIR:locus:2163243;ortholog	HEPARANASE-LIKE PROTEIN 2 (PTHR14363:SF37)
AT5G03960	DUF4005 domain-containing protein;IQD12;ortholog	CALMODULIN BINDING PROTEIN-RELATED (PTHR32295:SF212)
AT5G42330	At5g42330;MDH9.2;ortholog	OS07G0474300 PROTEIN (PTHR37259:SF2)
AT5G49480	Calcium-binding protein CP1;CP1;ortholog	SARCOPLASMIC CALCIUM-BINDING PROTEIN, ISOFORM C (PTHR23064:SF54)
AT2G25240	Serpin-Z10;TAIR:locus:2059585;ortholog	SERPIN-Z10-RELATED (PTHR11461:SF304)
AT1G17050	Solanesyl diphosphate synthase 2, chloroplastic;SPS2;ortholog	SOLANESYL DIPHOSPHATE SYNTHASE 2, CHLOROPLASTIC (PTHR12001:SF79)
AT5G13170	Bidirectional sugar transporter SWEET15;SWEET15;ortholog	BIDIRECTIONAL SUGAR TRANSPORTER SWEET15 (PTHR10791:SF222)
AT1G19200	FCS-Like Zinc finger 12;FLZ12;ortholog	FCS-LIKE ZINC FINGER 12 (PTHR47208:SF13)
AT1G55310	Serine/arginine-rich SC35-like splicing factor SCL33;SCL33;ortholog	SERINE/ARGININE-RICH SC35-LIKE SPLICING FACTOR SCL33 (PTHR23147:SF179)
AT5G44140	Prohibitin-7, mitochondrial;PHB7;ortholog	PROHIBITIN-2, MITOCHONDRIAL-RELATED (PTHR23222:SF20)
AT2G02120	Defensin-like protein 4;PDF2.1;ortholog	DEFENSIN-LIKE PROTEIN 1-RELATED (PTHR33147:SF39)
AT2G19060	GDSL esterase/lipase At2g19060;TAIR:locus:2059098;ortholog	LIPASE_GDSL DOMAIN-CONTAINING PROTEIN (PTHR45650:SF21)
AT5G42800	Dihydroflavonol 4-reductase;DFRA;ortholog	DIHYDROFLAVONOL 4-REDUCTASE (PTHR10366:SF613)
AT4G01510	Protein ARV 2;ARV2;ortholog	PROTEIN ARV 2 (PTHR14467:SF1)
AT5G18290	Probable aquaporin SIP1-2;SIP1-2;ortholog	AQUAPORIN SIP1-2-RELATED (PTHR46739:SF5)
AT1G02470	Polyketide_cyc domain-containing protein;At1g02470;ortholog	POLYKETIDE_CYC DOMAIN-CONTAINING PROTEIN (PTHR33824:SF4)
AT3G12520	Probable sulfate transporter 4.2;SULTR4;2;ortholog	SODIUM-INDEPENDENT SULFATE ANION TRANSPORTER (PTHR11814:SF55)
AT4G37670	Probable amino-acid acetyltransferase NAGS2, chloroplastic;NAGS2;ortholog	AMINO-ACID ACETYLTRANSFERASE NAGS1, CHLOROPLASTIC-RELATED (PTHR30602:SF12)
AT3G28857	Transcription factor PRE5;PRE5;ortholog	TRANSCRIPTION FACTOR PRE5 (PTHR46446:SF27)
AT1G01700	Rop guanine nucleotide exchange factor 2;ROPGEF2;ortholog	ROP GUANINE NUCLEOTIDE EXCHANGE FACTOR 2-RELATED (PTHR33101:SF47)
AT2G26010	Defensin-like protein 14;PDF1.3;ortholog	DEFENSIN-LIKE PROTEIN 14-RELATED (PTHR33147:SF37)
AT3G06500	Alkaline/neutral invertase C, mitochondrial;INVC;ortholog	ALKALINE/NEUTRAL INVERTASE C, MITOCHONDRIAL (PTHR31916:SF49)
AT2G16850	Probable aquaporin PIP2-8;PIP2-8;ortholog	AQUAPORIN PIP2-7-RELATED (PTHR45687:SF19)
AT5G19250	Uncharacterized GPI-anchored protein At5g19250;TAIR:locus:2182162;ortholog	BNAANNG08770D PROTEIN (PTHR33976:SF9)
AT4G37390	Indole-3-acetic acid-amido synthetase GH3.2;GH3.2;ortholog	INDOLE-3-ACETIC ACID-AMIDO SYNTHETASE GH3.2-RELATED (PTHR31901:SF7)
AT5G51030	At5g51030;TAIR:locus:2157408;ortholog	OS01G0929500 PROTEIN (PTHR43490:SF99)
AT5G51600	65-kDa microtubule-associated protein 3;MAP65-3;ortholog	65-KDA MICROTUBULE-ASSOCIATED PROTEIN 3 (PTHR19321:SF7)
AT3G21780	UDP-glycosyltransferase 71B6;UGT71B6;ortholog	UDP-GLYCOSYLTRANSFERASE 71B6 (PTHR48049:SF76)
AT2G22610	Kinesin-like protein KIN-14R;KIN14R;ortholog	KINESIN-LIKE PROTEIN KIN-14R (PTHR47972:SF18)
AT3G52520	At3g52520;F22O6_100;ortholog	EXPRESSED PROTEIN (PTHR34569:SF2)
AT5G67180	AP2-like ethylene-responsive transcription factor TOE3;TOE3;ortholog	AP2-LIKE ETHYLENE-RESPONSIVE TRANSCRIPTION FACTOR TOE3 (PTHR32467:SF188)
AT1G55330	Arabinogalactan protein 21;AGP21;ortholog	ARABINOGALACTAN PROTEIN 21 (PTHR34114:SF4)
AT5G44010	Fanconi anemia group F protein (FANCF);MRH10.12;ortholog	FANCONI ANEMIA GROUP F PROTEIN (PTHR14449:SF2)
AT3G02920	Replication protein A 32 kDa subunit B;RPA2B;ortholog	CST COMPLEX SUBUNIT STN1 (PTHR13989:SF16)
AT5G42380	Calcium-binding protein CML37;CML37;ortholog	CALMODULIN-RELATED (PTHR23050:SF245)
AT4G00690	Putative ubiquitin-like-specific protease 1B;ULP1B;ortholog	UBIQUITIN-LIKE-SPECIFIC PROTEASE 1B-RELATED (PTHR12606:SF111)
AT2G21940	Shikimate kinase 1, chloroplastic;SK1;ortholog	SHIKIMATE KINASE 1, CHLOROPLASTIC (PTHR21087:SF16)
AT1G69020	Prolyl oligopeptidase family protein;At1g69020;ortholog	PROLYL OLIGOPEPTIDASE FAMILY PROTEIN (PTHR11757:SF12)
AT1G31820	Probable polyamine transporter At1g31820;TAIR:locus:2034461;ortholog	BNAA09G24860D PROTEIN (PTHR45826:SF16)
AT2G45280	DNA repair protein RAD51 homolog 3;RAD51C;ortholog	DNA REPAIR PROTEIN RAD51 HOMOLOG 3 (PTHR46239:SF1)
AT5G45820	CBL-interacting serine/threonine-protein kinase 20;CIPK20;ortholog	CBL-INTERACTING SERINE/THREONINE-PROTEIN KINASE 20 (PTHR43895:SF3)
AT3G48320	Cytochrome P450 71A21;CYP71A21;ortholog	CYTOCHROME P450 71A21-RELATED (PTHR47956:SF103)
AT3G16050	Pyridoxal 5'-phosphate synthase-like subunit PDX1.2;PDX12;ortholog	PYRIDOXAL 5'-PHOSPHATE SYNTHASE-LIKE SUBUNIT PDX1.2 (PTHR31829:SF2)
AT4G02730	COMPASS-like H3K4 histone methylase component WDR5B;WDR5B;ortholog	COMPASS-LIKE H3K4 HISTONE METHYLASE COMPONENT WDR5B (PTHR22847:SF684)
AT5G27100	Glutamate receptor 2.1;GLR2.1;ortholog	GLUTAMATE RECEPTOR 2.1-RELATED (PTHR18966:SF512)
AT1G78370	Glutathione S-transferase U20;GSTU20;ortholog	GLUTATHIONE S-TRANSFERASE U20 (PTHR11260:SF601)
AT1G12220	Disease resistance protein RPS5;RPS5;ortholog	DISEASE RESISTANCE PROTEIN RFL1-RELATED (PTHR23155:SF1044)
AT2G36780	UDP-glycosyltransferase 73C3;UGT73C3;ortholog	UDP-GLYCOSYLTRANSFERASE 73C3-RELATED (PTHR48047:SF66)
AT5G62280	At5g62280;MMI9.11;ortholog	DUF1442 FAMILY PROTEIN (PTHR33593:SF3)
AT4G19870	F-box/kelch-repeat protein At4g19870;TAIR:locus:2133985;ortholog	F-BOX DOMAIN-CONTAINING PROTEIN (PTHR24414:SF91)
AT1G19180	Protein TIFY 10A;TIFY10A;ortholog	PROTEIN TIFY 10A (PTHR33077:SF52)
AT4G14330	Kinesin-like protein KIN-10A;KIN10A;ortholog	KINESIN-LIKE PROTEIN KIN-10A (PTHR24115:SF416)
AT1G62760	Pectinesterase inhibitor 10;PMEI10;ortholog	PECTINESTERASE INHIBITOR 10 (PTHR31080:SF118)
AT1G14860	Nudix hydrolase 18, mitochondrial;NUDT18;ortholog	NUDIX HYDROLASE 18, MITOCHONDRIAL (PTHR12629:SF68)
AT5G59490	At5g59490;TAIR:locus:2148358;ortholog	BNAA10G12490D PROTEIN (PTHR12725:SF115)
AT1G25230	Purple acid phosphatase 4;PAP4;ortholog	PURPLE ACID PHOSPHATASE 4 (PTHR10161:SF40)
AT3G07040	Disease resistance protein RPM1;RPM1;ortholog	DISEASE RESISTANCE PROTEIN RPM1 (PTHR23155:SF1157)
AT2G44880	Pentatricopeptide repeat-containing protein At2g44880;PCMP-E9;ortholog	PPR CONTAINING PLANT-LIKE PROTEIN (PTHR24015:SF1795)
AT2G25770	At2g25770;TAIR:locus:2043575;ortholog	LACHRYMATORY-FACTOR SYNTHASE-LIKE (PTHR33789:SF3)
AT5G50260	KDEL-tailed cysteine endopeptidase CEP1;CEP1;ortholog	KDEL-TAILED CYSTEINE ENDOPEPTIDASE CEP1 (PTHR12411:SF805)
AT2G16890	UDP-glycosyltransferase 90A1;UGT90A1;ortholog	UDP-GLYCOSYLTRANSFERASE 90A1 (PTHR48047:SF76)
AT3G16730	Condensin-2 complex subunit H2;CAPH2;ortholog	CONDENSIN-2 COMPLEX SUBUNIT H2 (PTHR14324:SF3)
AT3G23890	DNA topoisomerase 2;TOP2;ortholog	DNA TOPOISOMERASE 2 (PTHR10169:SF38)
AT4G00680	Actin-depolymerizing factor 8;ADF8;ortholog	ACTIN-DEPOLYMERIZING FACTOR 8 (PTHR11913:SF57)
AT1G29500	Auxin-responsive protein SAUR66;SAUR66;ortholog	AUXIN-RESPONSIVE PROTEIN SAUR61-RELATED (PTHR31175:SF82)
AT3G56970	Transcription factor ORG2;ORG2;ortholog	TRANSCRIPTION FACTOR ORG2-RELATED (PTHR13935:SF41)
AT1G61667	Uncharacterized protein;At1g61667;ortholog	PROTEIN, PUTATIVE-RELATED (PTHR31676:SF28)
AT1G43650	WAT1-related protein At1g43650;TAIR:locus:2031144;ortholog	WAT1-RELATED PROTEIN (PTHR31218:SF15)
AT3G57450	At3g57450;T8H10.50;ortholog	OS07G0185900 PROTEIN (PTHR33983:SF1)
AT4G26200	1-aminocyclopropane-1-carboxylate synthase 7;ACS7;ortholog	1-AMINOCYCLOPROPANE-1-CARBOXYLATE SYNTHASE 7 (PTHR43795:SF39)
AT1G69570	Cyclic dof factor 5;CDF5;ortholog	CYCLIC DOF FACTOR 5 (PTHR31089:SF30)
AT3G53230	Cell division control protein 48 homolog D;CDC48D;ortholog	CELL DIVISION CONTROL PROTEIN 48 HOMOLOG D (PTHR23077:SF180)
AT2G17740	At2g17740;TAIR:locus:2827948;ortholog	BNAC04G03640D PROTEIN (PTHR46288:SF23)
AT3G24170	Glutathione reductase, cytosolic;TAIR:locus:2093691;ortholog	GLUTATHIONE REDUCTASE, CYTOSOLIC (PTHR48105:SF8)
AT2G37670	Transducin/WD40 repeat-like superfamily protein;At2g37670;ortholog	TRANSDUCIN/WD40 REPEAT-LIKE SUPERFAMILY PROTEIN (PTHR14221:SF41)
AT4G19650	Mitochondrial transcription termination factor family protein;At4g19650;ortholog	MITOCHONDRIAL TRANSCRIPTION TERMINATION FACTOR FAMILY PROTEIN (PTHR13068:SF103)
AT1G11220	DUF4408 domain-containing protein;At1g11220;ortholog	DUF4408 DOMAIN-CONTAINING PROTEIN (PTHR33098:SF52)
AT3G22830	Heat stress transcription factor A-6b;HSFA6b;ortholog	HEAT STRESS TRANSCRIPTION FACTOR A-6B (PTHR10015:SF334)
AT5G06090	Glycerol-3-phosphate acyltransferase 7;GPAT7;ortholog	GLYCEROL-3-PHOSPHATE ACYLTRANSFERASE 7 (PTHR15486:SF54)
AT2G37460	WAT1-related protein At2g37460;TAIR:locus:2049847;ortholog	WAT1-RELATED PROTEIN (PTHR31218:SF29)
AT5G37550	At5g37550;MPA22.10;ortholog	SUBFAMILY NOT NAMED (PTHR34665:SF4)
AT4G25470	Dehydration-responsive element-binding protein 1C;DREB1C;ortholog	DEHYDRATION-RESPONSIVE ELEMENT-BINDING PROTEIN 1A-RELATED (PTHR31839:SF23)
AT3G51150	Kinesin-like protein KIN-7G;KIN7G;ortholog	KINESIN-LIKE PROTEIN KIN-7G (PTHR47968:SF3)
AT1G08630	Probable low-specificity L-threonine aldolase 1;THA1;ortholog	LOW-SPECIFICITY L-THREONINE ALDOLASE 1-RELATED (PTHR48097:SF6)
AT1G29430	Auxin-responsive protein SAUR62;SAUR62;ortholog	AUXIN-RESPONSIVE PROTEIN SAUR61-RELATED (PTHR31175:SF82)
AT3G23250	Transcription factor MYB15;MYB15;ortholog	TRANSCRIPTION FACTOR MYB15 (PTHR10641:SF1321)
AT2G46430	Probable cyclic nucleotide-gated ion channel 3;CNGC3;ortholog	CYCLIC NUCLEOTIDE-GATED ION CHANNEL 3-RELATED (PTHR45651:SF41)
AT5G04120	Metal-independent phosphoserine phosphatase;IPSP;ortholog	METAL-INDEPENDENT PHOSPHOSERINE PHOSPHATASE (PTHR48100:SF23)
AT2G03090	Expansin-A15;EXPA15;ortholog	EXPANSIN-A15 (PTHR31867:SF219)
AT1G02340	Transcription factor HFR1;HFR1;ortholog	TRANSCRIPTION FACTOR HFR1 (PTHR45855:SF32)
AT5G38020	At5g38020;TAIR:locus:2144466;ortholog	S-ADENOSYL-L-METHIONINE-DEPENDENT METHYLTRANSFERASES SUPERFAMILY PROTEIN (PTHR31009:SF56)
AT3G26170	Cytochrome P450 71B19;CYP71B19;ortholog	CYTOCHROME P450 71B19-RELATED (PTHR47956:SF33)
AT2G40160	Protein trichome birefringence-like 30;TBL30;ortholog	PROTEIN TRICHOME BIREFRINGENCE-LIKE 30 (PTHR32285:SF157)
AT3G51490	Monosaccharide-sensing protein 3;MSSP3;ortholog	MONOSACCHARIDE-SENSING PROTEIN 3 (PTHR48021:SF51)
AT5G17220	Glutathione S-transferase F12;GSTF12;ortholog	GLUTATHIONE S-TRANSFERASE F12 (PTHR43900:SF54)
AT1G60890	Phosphatidylinositol 4-phosphate 5-kinase 8;PIP5K8;ortholog	PHOSPHATIDYLINOSITOL 4-PHOSPHATE 5-KINASE 8 (PTHR23086:SF25)
AT2G20110	Protein tesmin/TSO1-like CXC 6;TCX6;ortholog	CRC DOMAIN-CONTAINING PROTEIN-RELATED (PTHR12446:SF34)
AT3G01470	Homeobox-leucine zipper protein HAT5;HAT5;ortholog	HOMEOBOX-LEUCINE ZIPPER PROTEIN HAT5 (PTHR24326:SF497)
AT2G41240	Transcription factor bHLH100;BHLH100;ortholog	TRANSCRIPTION FACTOR BHLH100 (PTHR13935:SF129)
AT1G26665	Mediator of RNA polymerase II transcription subunit 10b;MED10B;ortholog	MEDIATOR OF RNA POLYMERASE II TRANSCRIPTION SUBUNIT 10A-RELATED (PTHR13345:SF9)
AT2G20520	Fasciclin-like arabinogalactan protein 6;FLA6;ortholog	FASCICLIN-LIKE ARABINOGALACTAN PROTEIN 6 (PTHR32077:SF54)
AT1G74890	Two-component response regulator ARR15;ARR15;ortholog	TWO-COMPONENT RESPONSE REGULATOR ARR15 (PTHR43874:SF62)
AT1G16420	Metacaspase-8;AMC8;ortholog	METACASPASE-8 (PTHR48104:SF18)
AT4G17243	Uncharacterized protein;At4g17243;ortholog
AT2G42870	Transcription factor PAR1;PAR1;ortholog	TRANSCRIPTION FACTOR PAR1 (PTHR33124:SF43)
AT5G64667	Protein IDA-LIKE 2;IDL2;ortholog	PROTEIN IDA-LIKE 2 (PTHR33599:SF15)
AT1G67980	Putative caffeoyl-CoA O-methyltransferase At1g67980;TAIR:locus:2200271;ortholog	TAPETUM-SPECIFIC METHYLTRANSFERASE 1 (PTHR10509:SF34)
AT2G34960	Cationic amino acid transporter 5;CAT5;ortholog	CATIONIC AMINO ACID TRANSPORTER 5 (PTHR43243:SF22)
AT4G04620	Autophagy-related protein 8b;ATG8B;ortholog	AUTOPHAGY-RELATED PROTEIN 8B (PTHR10969:SF60)
AT3G03190	Glutathione S-transferase F11;GSTF11;ortholog	GLUTATHIONE S-TRANSFERASE F11 (PTHR43900:SF64)
AT5G43840	Heat stress transcription factor A-6a;HSFA6A;ortholog	HEAT STRESS TRANSCRIPTION FACTOR A-6A (PTHR10015:SF296)
AT5G18430	GDSL esterase/lipase At5g18430;TAIR:locus:2146223;ortholog	LIPASE_GDSL DOMAIN-CONTAINING PROTEIN (PTHR45648:SF43)
AT2G35290	At2g35290;SAUR79;ortholog	BNAA05G08690D PROTEIN (PTHR35296:SF3)
AT4G16447	At4g16447;TAIR:locus:505006481;ortholog	OS03G0593100 PROTEIN (PTHR34570:SF2)
AT4G30270	Xyloglucan endotransglucosylase/hydrolase protein 24;XTH24;ortholog	XYLOGLUCAN ENDOTRANSGLUCOSYLASE/HYDROLASE PROTEIN 24 (PTHR31062:SF164)
AT3G50220	Protein IRREGULAR XYLEM 15;IRX15;ortholog	PROTEIN IRREGULAR XYLEM 15 (PTHR31444:SF48)
AT3G05640	Probable protein phosphatase 2C 34;TAIR:locus:2078117;ortholog	PROTEIN PHOSPHATASE 2C 34-RELATED (PTHR47992:SF48)
AT2G45210	Auxin-responsive protein SAUR36;SAUR36;ortholog	AUXIN-RESPONSIVE PROTEIN SAUR36 (PTHR31374:SF304)
AT2G01580	At2g01580;TAIR:locus:2049557;ortholog	OS04G0110200 PROTEIN (PTHR33430:SF8)
AT1G09570	Phytochrome A;PHYA;ortholog	PHYTOCHROME A (PTHR43719:SF46)
AT2G30550	Phospholipase A1-Igamma2, chloroplastic;DALL3;ortholog	PHOSPHOLIPASE A1-IGAMMA2, CHLOROPLASTIC (PTHR31403:SF51)
AT1G74670	Gibberellin-regulated protein 6;GASA6;ortholog	GIBBERELLIN-REGULATED PROTEIN 6 (PTHR23201:SF108)
AT1G56670	GDSL esterase/lipase LIP-4;LIP4;ortholog	GDSL ESTERASE/LIPASE LIP-4 (PTHR22835:SF593)
AT3G15340	Proton pump-interactor 2;PPI2;ortholog	PROTON PUMP-INTERACTOR 2-RELATED (PTHR32219:SF8)
AT3G01830	Probable calcium-binding protein CML40;CML40;ortholog	CALCIUM-BINDING PROTEIN CML40-RELATED (PTHR23064:SF32)
AT2G19240	Rab-GAP TBC domain-containing protein;At2g19240;ortholog	RAB-GAP TBC DOMAIN-CONTAINING PROTEIN (PTHR22957:SF553)
AT1G71692	Agamous-like MADS-box protein AGL12;AGL12;ortholog	AGAMOUS-LIKE MADS-BOX PROTEIN AGL12 (PTHR11945:SF152)
AT1G50240	Serine/threonine-protein kinase TIO;TIO;ortholog	SERINE/THREONINE-PROTEIN KINASE 36 (PTHR22983:SF6)
AT3G56400	Probable WRKY transcription factor 70;WRKY70;ortholog	WRKY TRANSCRIPTION FACTOR 70-RELATED (PTHR31282:SF110)
AT5G04150	Transcription factor bHLH101;BHLH101;ortholog	TRANSCRIPTION FACTOR ORG2-RELATED (PTHR13935:SF41)
AT3G59220	Pirin-1;PRN1;ortholog	PIRIN-1 (PTHR13903:SF22)
AT1G24140	Metalloendoproteinase 3-MMP;3MMP;ortholog	METALLOENDOPROTEINASE 3-MMP (PTHR10201:SF263)
AT1G15050	Auxin-responsive protein IAA34;IAA34;ortholog	AUXIN-RESPONSIVE PROTEIN IAA34 (PTHR31734:SF114)
AT3G59790	Mitogen-activated protein kinase 10;MPK10;ortholog	MITOGEN-ACTIVATED PROTEIN KINASE 10 (PTHR24055:SF512)
AT2G37440	Type I inositol polyphosphate 5-phosphatase 8;IP5P8;ortholog	TYPE I INOSITOL POLYPHOSPHATE 5-PHOSPHATASE 8 (PTHR45666:SF15)
AT3G28455	CLAVATA3/ESR (CLE)-related protein 25;CLE25;ortholog	CLAVATA3/ESR (CLE)-RELATED PROTEIN 25 (PTHR34277:SF18)
AT1G80340	Gibberellin 3-beta-dioxygenase 2;GA3OX2;ortholog	GIBBERELLIN 3-BETA-DIOXYGENASE 2 (PTHR47990:SF156)
AT5G39850	40S ribosomal protein S9-2;RPS9C;ortholog	40S RIBOSOMAL PROTEIN S9-2 (PTHR11831:SF41)
AT1G47560	Exocyst complex component SEC3B;SEC3B;ortholog	SEC3-PIP2_BIND DOMAIN-CONTAINING PROTEIN-RELATED (PTHR16092:SF14)
AT1G07902	Uncharacterized protein;At1g07902;ortholog
AT1G60960	Fe(2+) transport protein 3, chloroplastic;IRT3;ortholog	FE(2+) TRANSPORT PROTEIN 3, CHLOROPLASTIC (PTHR11040:SF142)
AT3G53040	Late embryogenesis abundant protein At3g53040;TAIR:locus:2085171;ortholog	DAUER UP-REGULATED-RELATED (PTHR47372:SF11)
AT1G12370	Deoxyribodipyrimidine photo-lyase;PHR1;ortholog	DNA PHOTOLYASE (PTHR10211:SF0)
AT1G64780	Ammonium transporter 1 member 2;AMT1-2;ortholog	AMMONIUM TRANSPORTER 1 MEMBER 2 (PTHR11730:SF108)
AT4G37990	Cinnamyl alcohol dehydrogenase 8;CAD8;ortholog	PKS_ER DOMAIN-CONTAINING PROTEIN (PTHR42683:SF65)
AT4G28690	At4g28690;TAIR:locus:2117753;ortholog	ZGC:112980 (PTHR33443:SF30)
AT3G51400	At3g51400;F26O13.40;ortholog	BNAC01G23450D PROTEIN (PTHR33070:SF74)
AT1G52060	Jacalin-related lectin 9;JAL9;ortholog	JACALIN-RELATED LECTIN 10-RELATED (PTHR47293:SF52)
AT3G29670	Phenolic glucoside malonyltransferase 2;PMAT2;ortholog	PHENOLIC GLUCOSIDE MALONYLTRANSFERASE 2 (PTHR31625:SF48)
AT1G03940	Coumaroyl-CoA:anthocyanidin 3-O-glucoside-6''-O-coumaroyltransferase 1;3AT1;ortholog	COUMAROYL-COA:ANTHOCYANIDIN 3-O-GLUCOSIDE-6''-O-COUMAROYLTRANSFERASE 1-RELATED (PTHR31625:SF52)
AT2G24980	Proline-rich extensin-like family protein;EXT6;ortholog	EXTENSIN-2-RELATED (PTHR36586:SF16)
AT1G17345	Auxin-responsive protein SAUR77;SAUR77;ortholog	AUXIN-RESPONSIVE PROTEIN SAUR77 (PTHR31374:SF5)
AT5G22500	Fatty acyl-CoA reductase 1;FAR1;ortholog	FATTY ACYL-COA REDUCTASE 1 (PTHR11011:SF67)
AT3G03840	At3g03840;SAUR27;ortholog	AUXIN-RESPONSIVE PROTEIN SAUR28-RELATED (PTHR31929:SF122)
AT5G58670	Phosphoinositide phospholipase C 1;PLC1;ortholog	PHOSPHOINOSITIDE PHOSPHOLIPASE C 1 (PTHR10336:SF105)
AT1G53690	DNA-directed RNA polymerase subunit 12-like protein;NRPB12L;ortholog	DNA-DIRECTED RNA POLYMERASES I, II, AND III SUBUNIT RPABC4 (PTHR12056:SF2)
AT4G00970	Cysteine-rich receptor-like protein kinase 41;CRK41;ortholog	CYSTEINE-RICH RECEPTOR-LIKE PROTEIN KINASE 41 (PTHR27002:SF796)
AT3G20130	Cytochrome P450 705A22;CYP705A22;ortholog	CYTOCHROME P450 705A22 (PTHR24298:SF453)
AT1G32640	Transcription factor MYC2;MYC2;ortholog	TRANSCRIPTION FACTOR MYC2 (PTHR11514:SF109)
AT2G26860	FBD-associated F-box protein At2g26860;TAIR:locus:2039488;ortholog	FBD DOMAIN-CONTAINING PROTEIN (PTHR32212:SF325)
AT1G33080	Protein DETOXIFICATION 23;DTX23;ortholog	PROTEIN DETOXIFICATION 23 (PTHR11206:SF292)
AT3G53250	SAUR-like auxin-responsive protein family;SAUR57;ortholog	SAUR-LIKE AUXIN-RESPONSIVE PROTEIN FAMILY (PTHR31374:SF141)
AT1G63960	Copper transport protein family;At1g63960;ortholog	COPPER TRANSPORT PROTEIN FAMILY (PTHR45811:SF73)
AT1G53730	Protein STRUBBELIG-RECEPTOR FAMILY 6;SRF6;ortholog	PROTEIN STRUBBELIG-RECEPTOR FAMILY 6 (PTHR27001:SF510)
AT3G62090	Transcription factor PIF6;PIF6;ortholog	TRANSCRIPTION FACTOR PIF6 (PTHR45855:SF14)
AT1G23140	Protein C2-DOMAIN ABA-RELATED 8;CAR8;ortholog	PROTEIN C2-DOMAIN ABA-RELATED 8 (PTHR45933:SF25)
AT3G56250	Uncharacterized protein;At3g56250;ortholog	OS12G0111700 PROTEIN (PTHR35740:SF1)
AT1G66500	Polyadenylation and cleavage factor homolog 1;PCFS1;ortholog	POLYADENYLATION AND CLEAVAGE FACTOR HOMOLOG 1-RELATED (PTHR15921:SF11)
AT1G32560	Late embryogenesis abundant protein 6;LEA6;ortholog	LATE EMBRYOGENESIS ABUNDANT PROTEIN 6 (PTHR33493:SF27)
AT3G10180	Kinesin motor domain-containing protein;At3g10180;ortholog	CENTROMERE-ASSOCIATED PROTEIN E (PTHR47968:SF36)
AT1G71770	Polyadenylate-binding protein 5;PAB5;ortholog	POLYADENYLATE-BINDING PROTEIN 5 (PTHR24012:SF863)
AT1G29450	Auxin-responsive protein SAUR64;SAUR64;ortholog	AUXIN-RESPONSIVE PROTEIN SAUR61-RELATED (PTHR31175:SF82)
AT1G80240	At1g80240;DGR1;ortholog	DUF642 DOMAIN-CONTAINING PROTEIN (PTHR31265:SF52)
AT3G55120	Chalcone--flavonone isomerase 1;CHI1;ortholog	CHALCONE--FLAVONONE ISOMERASE 1-RELATED (PTHR28039:SF8)
AT4G37490	Cyclin-B1-1;CYCB1-1;ortholog	CYCLIN-B1-1 (PTHR10177:SF535)
AT2G31910	Cation/H(+) antiporter 21;CHX21;ortholog	CATION/H(+) ANTIPORTER 21-RELATED (PTHR32468:SF132)
AT3G07070	Probable serine/threonine-protein kinase PBL26;PBL26;ortholog	SERINE/THREONINE-PROTEIN KINASE PBL26-RELATED (PTHR47985:SF31)
AT5G10300	Alpha-hydroxynitrile lyase;HNL;ortholog	ALPHA-HYDROXYNITRILE LYASE (PTHR10992:SF1013)
AT2G28570	At2g28570;TAIR:locus:2056593;ortholog	OS05G0464200 PROTEIN (PTHR37721:SF1)
AT3G18770	Autophagy-related protein 13b;ATG13B;ortholog	AUTOPHAGY-RELATED PROTEIN 13B (PTHR13430:SF15)
AT1G22990	Heavy metal-associated isoprenylated plant protein 22;HIPP22;ortholog	HEAVY METAL-ASSOCIATED ISOPRENYLATED PLANT PROTEIN 22 (PTHR22814:SF293)
AT5G66230	Chalcone--flavonone isomerase 2;CHI2;ortholog	CHALCONE--FLAVONONE ISOMERASE 1-RELATED (PTHR28039:SF8)
AT3G24900	Receptor-like protein 39;RLP39;ortholog	RECEPTOR-LIKE PROTEIN 39-RELATED (PTHR27000:SF529)
AT1G16390	Organic cation/carnitine transporter 3;OCT3;ortholog	ORGANIC CATION/CARNITINE TRANSPORTER 3 (PTHR24064:SF328)
AT2G45450	Protein LITTLE ZIPPER 1;ZPR1;ortholog	PROTEIN LITTLE ZIPPER 1 (PTHR33601:SF22)
AT1G23550	Probable inactive poly [ADP-ribose] polymerase SRO2;SRO2;ortholog	INACTIVE POLY [ADP-RIBOSE] POLYMERASE SRO2-RELATED (PTHR32263:SF14)
AT5G14940	Protein NRT1/ PTR FAMILY 5.8;NPF5.8;ortholog	PROTEIN NRT1/ PTR FAMILY 5.8 (PTHR11654:SF82)
AT2G38160	Uncharacterized protein;At2g38160;ortholog	GB3_SYNTH DOMAIN-CONTAINING PROTEIN (PTHR31949:SF15)
AT1G74310	Chaperone protein ClpB1;CLPB1;ortholog	HEAT SHOCK PROTEIN 104 (PTHR11638:SF146)
AT3G44550	Probable fatty acyl-CoA reductase 5;FAR5;ortholog	FATTY ACYL-COA REDUCTASE 8-RELATED (PTHR11011:SF82)
AT3G61190	BON1-associated protein 1;BAP1;ortholog	BON1-ASSOCIATED PROTEIN 1 (PTHR32246:SF106)
AT5G10130	Protein DOWNSTREAM OF FLC;DFC;ortholog	PROTEIN DOWNSTREAM OF FLC (PTHR31614:SF40)
AT1G71520	Ethylene-responsive transcription factor ERF020;ERF020;ortholog	ETHYLENE-RESPONSIVE TRANSCRIPTION FACTOR ERF020 (PTHR31985:SF45)
AT5G10390	Histone H3.2;HTR9;ortholog	HISTONE H3-LIKE 5-RELATED (PTHR11426:SF217)
AT4G15710	Cystatin-like protein;At4g15710;ortholog	CYSTATIN-LIKE PROTEIN-RELATED (PTHR31228:SF25)
AT3G21370	Beta-glucosidase 19;BGLU19;ortholog	BETA-GLUCOSIDASE 19 (PTHR10353:SF163)
AT1G24070	Probable glucomannan 4-beta-mannosyltransferase 10;CSLA10;ortholog	GLUCOMANNAN 4-BETA-MANNOSYLTRANSFERASE 10-RELATED (PTHR32044:SF65)
AT1G80310	Molybdate transporter 2;MOT2;ortholog	MOLYBDATE TRANSPORTER 2 (PTHR31970:SF9)
AT5G57880	Protein MULTIPOLAR SPINDLE 1;MPS1;ortholog	PROTEIN MULTIPOLAR SPINDLE 1 (PTHR35768:SF1)
AT1G05440	C-8 sterol isomerase;At1g05440;ortholog	SIGMA NON-OPIOID INTRACELLULAR RECEPTOR 1 (PTHR10868:SF1)
AT1G54870	NADPH-dependent aldehyde reductase 1, chloroplastic;ChlADR1;ortholog	RE15974P (PTHR48107:SF16)
AT5G22250	Probable CCR4-associated factor 1 homolog 11;CAF1-11;ortholog	CCR4-ASSOCIATED FACTOR 1 HOMOLOG 11-RELATED (PTHR10797:SF48)
AT2G35300	Late embryogenesis abundant protein 18;LEA18;ortholog	LATE EMBRYOGENESIS ABUNDANT PROTEIN 18 (PTHR33493:SF6)
AT1G64200	V-type proton ATPase subunit E3;VHA-E3;ortholog	V-TYPE PROTON ATPASE SUBUNIT E3 (PTHR45715:SF17)
AT5G44260	Zinc finger CCCH domain-containing protein 61;TZF5;ortholog	ZINC FINGER CCCH DOMAIN-CONTAINING PROTEIN 61 (PTHR14493:SF105)
AT5G39160	Germin-like protein subfamily 1 member 18;GLP2A;ortholog	GERMIN-LIKE PROTEIN SUBFAMILY 1 MEMBER 16-RELATED (PTHR31238:SF237)
AT5G13930	Chalcone synthase;CHS;ortholog	CHALCONE SYNTHASE (PTHR11877:SF14)
AT3G50330	Transcription factor HEC2;HEC2;ortholog	TRANSCRIPTION FACTOR HEC2 (PTHR45914:SF48)
AT2G42760	At2g42760;TAIR:locus:2052415;ortholog	OS06G0550800 PROTEIN (PTHR33785:SF3)
AT3G26320	Cytochrome P450 71B36;CYP71B36;ortholog	CYTOCHROME P450 71B36-RELATED (PTHR24298:SF619)
AT3G03910	Probable glutamate dehydrogenase 3;GSH3;ortholog	GLUTAMATE DEHYDROGENASE 3-RELATED (PTHR11606:SF29)
AT2G46740	L-gulonolactone oxidase 5;GULLO5;ortholog	L-GULONOLACTONE OXIDASE 5 (PTHR13878:SF153)
AT3G56550	Pentatricopeptide repeat-containing protein At3g56550;PCMP-H80;ortholog	DYW_DEAMINASE DOMAIN-CONTAINING PROTEIN (PTHR47928:SF8)
AT3G54490	DNA-directed RNA polymerase V subunit 5C;NRPE5C;ortholog	DNA-DIRECTED RNA POLYMERASE V SUBUNIT 5C (PTHR10535:SF12)
AT5G54080	Homogentisate 1,2-dioxygenase;HGO;ortholog	HOMOGENTISATE 1,2-DIOXYGENASE (PTHR11056:SF0)
AT5G54370	At5g54370;MDK4.20;ortholog	CONSTITUENT OF CELL WALL, PUTATIVE-RELATED (PTHR31656:SF9)
AT4G12740	Adenine DNA glycosylase;MYH;ortholog	ADENINE DNA GLYCOSYLASE (PTHR42944:SF1)
AT3G51740	Probably inactive leucine-rich repeat receptor-like protein kinase IMK2;IMK2;ortholog	PROBABLY INACTIVE LEUCINE-RICH REPEAT RECEPTOR-LIKE PROTEIN KINASE IMK2 (PTHR48008:SF2)
AT2G22980	Serine carboxypeptidase-like 13;SCPL13;ortholog	SERINE CARBOXYPEPTIDASE-LIKE 13 (PTHR11802:SF361)
AT3G46940	Deoxyuridine 5'-triphosphate nucleotidohydrolase;DUT;ortholog	DEOXYURIDINE 5'-TRIPHOSPHATE NUCLEOTIDOHYDROLASE (PTHR11241:SF0)
AT1G08840	DNA replication ATP-dependent helicase/nuclease JHS1;JHS1;ortholog	DNA REPLICATION ATP-DEPENDENT HELICASE/NUCLEASE DNA2 (PTHR10887:SF433)
AT4G36830	Elongation of fatty acids protein 3-like;HOS3;ortholog	ELONGATION OF FATTY ACIDS PROTEIN 3-LIKE (PTHR11157:SF11)
AT5G58840	Subtilisin-like protease SBT4.9;SBT4.9;ortholog	SUBTILISIN-LIKE PROTEASE SBT4.10-RELATED (PTHR10795:SF633)
AT5G10580	Uncharacterized protein;At5g10580;ortholog	BNAC02G00230D PROTEIN (PTHR31881:SF18)
AT3G49930	At3g49930;F3A4.10;ortholog	ZINC FINGER PROTEIN 1 (PTHR45988:SF3)
AT5G04620	8-amino-7-oxononanoate synthase;BIOF;ortholog	2-AMINO-3-KETOBUTYRATE COENZYME A LIGASE, MITOCHONDRIAL (PTHR13693:SF77)
AT2G32885	Protein RALF-like 36;TAIR:locus:4010713671;ortholog	PROTEIN RALF-LIKE 16-RELATED (PTHR34270:SF1)
AT4G12080	AT-hook motif nuclear-localized protein 1;AHL1;ortholog	AT-HOOK MOTIF NUCLEAR-LOCALIZED PROTEIN 1 (PTHR31500:SF7)
AT5G10280	Transcription factor MYB92;MYB92;ortholog	TRANSCRIPTION FACTOR MYB92 (PTHR10641:SF1111)
AT5G04960	Probable pectinesterase/pectinesterase inhibitor 46;PME46;ortholog	PECTINESTERASE/PECTINESTERASE INHIBITOR 46-RELATED (PTHR31707:SF239)
AT5G27320	Gibberellin receptor GID1C;GID1C;ortholog	GIBBERELLIN RECEPTOR GID1C (PTHR23024:SF492)
AT1G23720	Proline-rich extensin-like family protein;At1g23720;ortholog	PROLINE-RICH EXTENSIN-LIKE FAMILY PROTEIN (PTHR36586:SF35)
AT5G52290	Protein SHORTAGE IN CHIASMATA 1;SHOC1;ortholog	PROTEIN SHORTAGE IN CHIASMATA 1 (PTHR35764:SF1)
AT3G17600	Auxin-responsive protein IAA31;IAA31;ortholog	AUXIN-RESPONSIVE PROTEIN IAA31 (PTHR31734:SF216)
AT1G64660	Methionine gamma-lyase;MGL;ortholog	METHIONINE GAMMA-LYASE (PTHR11808:SF80)
AT5G53280	Plastid division protein PDV1;PDV1;ortholog	PLASTID DIVISION PROTEIN PDV1 (PTHR33600:SF4)
AT5G60860	Ras-related protein RABA1f;RABA1F;ortholog	RAS-RELATED PROTEIN RABA1F-RELATED (PTHR47979:SF86)
AT3G16920	Chitinase-like protein 2;CTL2;ortholog	CHITINASE-LIKE PROTEIN 2 (PTHR22595:SF176)
AT4G02800	At4g02800;TAIR:locus:2140195;ortholog	OS04G0228100 PROTEIN (PTHR31016:SF2)
AT1G23790	At1g23790;TAIR:locus:2034850;ortholog	OS01G0108800 PROTEIN (PTHR31928:SF6)
AT3G42800	Protein BIG GRAIN 1-like C;TAIR:locus:2099326;ortholog	PROTEIN BIG GRAIN 1-LIKE A-RELATED (PTHR33541:SF28)
AT1G61930	At1g61930;TAIR:locus:2036803;ortholog	OS07G0516300 PROTEIN (PTHR33083:SF93)
AT5G13700	Polyamine oxidase 1;PAO1;ortholog	POLYAMINE OXIDASE 1 (PTHR10742:SF368)
AT1G60270	Putative beta-glucosidase 6;BGLU6;ortholog	BETA-GLUCOSIDASE 1-RELATED (PTHR10353:SF150)
AT3G25210	Pentatricopeptide repeat-containing protein At3g25210, mitochondrial;TAIR:locus:2090220;ortholog	OS06G0184866 PROTEIN (PTHR47938:SF2)
AT1G30410	ABC transporter C family member 12;ABCC12;ortholog	ABC TRANSPORTER C FAMILY MEMBER 11-RELATED (PTHR24223:SF375)
AT2G39570	ACT domain-containing protein ACR9;ACR9;ortholog	ACT DOMAIN-CONTAINING PROTEIN ACR9 (PTHR31096:SF65)
AT5G66070	NEP1-interacting protein-like 1;ATL27;ortholog	NEP1-INTERACTING PROTEIN-LIKE 1-RELATED (PTHR46151:SF17)
AT2G25940	Vacuolar-processing enzyme alpha-isozyme;TAIR:locus:2043510;ortholog	VACUOLAR-PROCESSING ENZYME ALPHA-ISOZYME (PTHR12000:SF33)
AT4G21270	Kinesin-like protein KIN-14C;KIN14C;ortholog	KINESIN-LIKE PROTEIN KIN-14C-RELATED (PTHR24115:SF917)
AT3G05400	Sugar transporter ERD6-like 12;SUGTL5;ortholog	SUGAR TRANSPORTER ERD6-LIKE 12 (PTHR48021:SF11)
AT4G18880	Heat stress transcription factor A-4a;HSFA4A;ortholog	HEAT STRESS TRANSCRIPTION FACTOR A-4A (PTHR10015:SF161)
AT5G59510	At5g59510;DVL18;ortholog	BNAA10G12510D PROTEIN (PTHR47596:SF9)
AT3G15760	At3g15760;TAIR:locus:2093277;ortholog	BNAC05G37530D PROTEIN (PTHR33564:SF13)
AT1G75040	Pathogenesis-related protein 5;TAIR:locus:2037235;ortholog	PATHOGENESIS-RELATED PROTEIN 5-RELATED (PTHR31048:SF140)
AT2G41510	Cytokinin dehydrogenase 1;CKX1;ortholog	CYTOKININ DEHYDROGENASE 1 (PTHR13878:SF114)
AT3G55710	UDP-glycosyltransferase 76F2;UGT76F2;ortholog	UDP-GLYCOSYLTRANSFERASE 76F1-RELATED (PTHR11926:SF1374)
AT1G73290	Serine carboxypeptidase-like 5;SCPL5;ortholog	SERINE CARBOXYPEPTIDASE-LIKE 5 (PTHR11802:SF443)
AT1G55110	Protein indeterminate-domain 7;IDD7;ortholog	PROTEIN INDETERMINATE-DOMAIN 7 (PTHR10593:SF194)
AT3G09020	Gb3_synth domain-containing protein;T16O11.2;ortholog	GB3_SYNTH DOMAIN-CONTAINING PROTEIN (PTHR46781:SF6)
AT1G63250	Probable DEAD-box ATP-dependent RNA helicase 48;RH48;ortholog	DEAD-BOX ATP-DEPENDENT RNA HELICASE 33-RELATED (PTHR24031:SF324)
AT2G16980	Major facilitator superfamily protein;At2g16980;ortholog	MAJOR FACILITATOR SUPERFAMILY PROTEIN (PTHR23504:SF95)
AT5G35580	Serine/threonine-protein kinase PBL13;PBL13;ortholog	SERINE/THREONINE-PROTEIN KINASE PBL13 (PTHR45621:SF101)
AT2G36010	Transcription factor E2FA;E2FA;ortholog	TRANSCRIPTION FACTOR E2F1 (PTHR12081:SF18)
AT3G19850	BTB/POZ domain-containing protein At3g19850;TAIR:locus:2092301;ortholog	OS04G0674300 PROTEIN (PTHR32370:SF5)
AT3G50470	RPW8-like protein 3;HR3;ortholog	RPW8-LIKE PROTEIN 1-RELATED (PTHR36766:SF5)
AT3G11260	WUSCHEL-related homeobox 5;WOX5;ortholog	WUSCHEL-RELATED HOMEOBOX 5 (PTHR45940:SF3)
AT3G24255	Reverse transcriptase domain-containing protein;At3g24255;ortholog	REVERSE TRANSCRIPTASE DOMAIN-CONTAINING PROTEIN-RELATED (PTHR36037:SF1)
AT1G30600	Subtilisin-like protease SBT2.1;SBT2.1;ortholog	SUBTILISIN-LIKE PROTEASE SBT2.1 (PTHR10795:SF606)
AT1G59590	At1g59590;ZCF37;ortholog	BNACNNG37810D PROTEIN (PTHR35275:SF6)
AT5G60760	P-loop NTPase domain-containing protein LPA1 homolog 1;TAIR:locus:2159270;ortholog	P-LOOP NTPASE DOMAIN-CONTAINING PROTEIN LPA1 HOMOLOG 1 (PTHR33477:SF3)
AT3G24810	Cyclin-dependent kinase inhibitor 5;KRP5;ortholog	CYCLIN-DEPENDENT KINASE INHIBITOR 5 (PTHR46776:SF4)
AT5G53250	Arabinogalactan protein 22;AGP22;ortholog	ARABINOGALACTAN PROTEIN 22 (PTHR33374:SF43)
AT4G09990	Glucuronoxylan 4-O-methyltransferase 2;GXM2;ortholog	GLUCURONOXYLAN 4-O-METHYLTRANSFERASE 2-RELATED (PTHR31444:SF26)
AT4G31380	Flowering-promoting factor 1-like protein 1;FLP1;ortholog	FLOWERING-PROMOTING FACTOR 1-LIKE PROTEIN 1 (PTHR33433:SF29)
AT5G09750	Transcription factor HEC3;HEC3;ortholog	TRANSCRIPTION FACTOR HEC3 (PTHR45914:SF7)
AT3G16150	Probable isoaspartyl peptidase/L-asparaginase 2;TAIR:locus:2093387;ortholog	ISOASPARTYL PEPTIDASE/L-ASPARAGINASE 2-RELATED (PTHR10188:SF13)
AT2G31880	Leucine-rich repeat receptor-like serine/threonine/tyrosine-protein kinase SOBIR1;SOBIR1;ortholog	LEUCINE-RICH REPEAT RECEPTOR-LIKE SERINE/THREONINE/TYROSINE-PROTEIN KINASE SOBIR1 (PTHR48005:SF4)
AT3G28740	Cytochrome P450 81D11;CYP81D11;ortholog	CYTOCHROME P450 81D11 (PTHR24298:SF841)
AT1G65710	Uncharacterized protein At1g65710;TAIR:locus:2018556;ortholog	BNAC03G70300D PROTEIN (PTHR34367:SF5)
AT4G08210	Pentatricopeptide repeat-containing protein At4g08210;PCMP-E100;ortholog	DYW_DEAMINASE DOMAIN-CONTAINING PROTEIN (PTHR47926:SF328)
AT1G29395	Cold-regulated 413 inner membrane protein 1, chloroplastic;COR413IM1;ortholog	COLD-REGULATED 413 INNER MEMBRANE PROTEIN 1, CHLOROPLASTIC-RELATED (PTHR33596:SF17)
AT3G19050	Kinesin-like protein KIN-12D;KIN12D;ortholog	KINESIN-LIKE PROTEIN KIN-12D (PTHR24115:SF959)
AT4G13190	Probable serine/threonine-protein kinase PBL24;PBL24;ortholog	SERINE/THREONINE-PROTEIN KINASE PBL24-RELATED (PTHR47985:SF34)
AT1G71910	At1g71910;TAIR:locus:2016094;ortholog	SUBFAMILY NOT NAMED (PTHR34666:SF7)
AT1G69480	Phosphate transporter PHO1 homolog 10;PHO1-H10;ortholog	PHOSPHATE TRANSPORTER PHO1 HOMOLOG 10 (PTHR10783:SF104)
AT4G37850	Transcription factor bHLH25;BHLH25;ortholog	TRANSCRIPTION FACTOR BHLH25 (PTHR45959:SF36)
AT5G35926	FBD domain-containing protein;At5g35926;ortholog	FBD DOMAIN-CONTAINING PROTEIN (PTHR31639:SF250)
AT2G43590	Endochitinase At2g43590;TAIR:locus:2043994;ortholog	CHITINASE FAMILY PROTEIN (PTHR22595:SF162)
AT3G48550	At3g48550;T8P19.60;ortholog	OS08G0273783 PROTEIN (PTHR34946:SF2)
AT1G46480	WUSCHEL-related homeobox 4;WOX4;ortholog	WUSCHEL-RELATED HOMEOBOX 4 (PTHR47716:SF1)
AT4G04610	5'-adenylylsulfate reductase 1, chloroplastic;APR1;ortholog	5'-ADENYLYLSULFATE REDUCTASE 1, CHLOROPLASTIC (PTHR46482:SF10)
AT1G71250	GDSL esterase/lipase At1g71250;TAIR:locus:2032333;ortholog	LIPASE_GDSL DOMAIN-CONTAINING PROTEIN (PTHR45650:SF8)
AT3G51280	Protein POLLENLESS 3-LIKE 2;TAIR:locus:2080858;ortholog	PROTEIN POLLENLESS 3-LIKE 2 (PTHR36326:SF7)
AT5G43300	Glycerophosphodiester phosphodiesterase GDPD3;GDPD3;ortholog	GLYCEROPHOSPHODIESTER PHOSPHODIESTERASE GDPD3 (PTHR22958:SF34)
AT5G18030	Auxin-responsive protein SAUR21;SAUR21;ortholog	AUXIN-RESPONSIVE PROTEIN SAUR19-RELATED (PTHR31929:SF34)
AT1G76060	At1g76060;EMB1793;ortholog	COMPLEX 1 PROTEIN CONTAINING PROTEIN, EXPRESSED (PTHR47484:SF1)
AT2G03720	Adenine nucleotide alpha hydrolases-like superfamily protein;MRH6;ortholog	ADENINE NUCLEOTIDE ALPHA HYDROLASES-LIKE SUPERFAMILY PROTEIN (PTHR47000:SF5)
AT4G32450	Pentatricopeptide repeat-containing protein At4g32450, mitochondrial;PCMP-H63;ortholog	DYW_DEAMINASE DOMAIN-CONTAINING PROTEIN (PTHR24015:SF1801)
AT1G78860	EP1-like glycoprotein 4;TAIR:locus:2037568;ortholog	EP1-LIKE GLYCOPROTEIN 3-RELATED (PTHR32444:SF181)
AT1G03020	Monothiol glutaredoxin-S1;GRXS1;ortholog	MONOTHIOL GLUTAREDOXIN-S1 (PTHR10168:SF238)
AT3G05240	Putative pentatricopeptide repeat-containing protein At3g05240;PCMP-E82;ortholog	OS08G0511000 PROTEIN (PTHR47926:SF94)
AT1G78430	Interactor of constitutive active ROPs 4;ICR4;ortholog	INTERACTOR OF CONSTITUTIVE ACTIVE ROPS 4 (PTHR34224:SF2)
AT5G26030	Ferrochelatase-1, chloroplastic/mitochondrial;FC1;ortholog	FERROCHELATASE-1, CHLOROPLASTIC/MITOCHONDRIAL (PTHR11108:SF4)
AT1G28360	Ethylene-responsive transcription factor 12;ERF12;ortholog	ETHYLENE-RESPONSIVE TRANSCRIPTION FACTOR 12 (PTHR31677:SF105)
AT5G48880	3-ketoacyl-CoA thiolase 5, peroxisomal;KAT5;ortholog	3-KETOACYL-COA THIOLASE 5, PEROXISOMAL (PTHR43853:SF15)
AT4G10350	Protein BEARSKIN2;BRN2;ortholog	PROTEIN BEARSKIN1-RELATED (PTHR31989:SF39)
AT1G09000	Mitogen-activated protein kinase kinase kinase ANP1;ANP1;ortholog	MITOGEN-ACTIVATED PROTEIN KINASE KINASE KINASE 2-RELATED (PTHR48011:SF41)
AT3G18610	Nucleolin 2;NUCL2;ortholog	NUCLEOLIN 2-RELATED (PTHR24012:SF717)
AT2G43050	Probable pectinesterase/pectinesterase inhibitor 16;PME16;ortholog	PECTINESTERASE/PECTINESTERASE INHIBITOR 16-RELATED (PTHR31707:SF327)
AT2G17270	Mitochondrial phosphate carrier protein 1, mitochondrial;MPT1;ortholog	MITOCHONDRIAL PHOSPHATE CARRIER PROTEIN 1, MITOCHONDRIAL (PTHR45671:SF4)
AT1G79450	ALA-interacting subunit 5;ALIS5;ortholog	ALA-INTERACTING SUBUNIT 5 (PTHR10926:SF50)
AT1G30010	Nuclear intron maturase 1, mitochondrial;NMAT1;ortholog	NUCLEAR INTRON MATURASE 1, MITOCHONDRIAL (PTHR34047:SF2)
AT4G00050	Transcription factor UNE10;UNE10;ortholog	TRANSCRIPTION FACTOR UNE10 (PTHR45855:SF23)
AT4G24970	Protein MICRORCHIDIA 7;MORC7;ortholog	PROTEIN MICRORCHIDIA 7 (PTHR23336:SF67)
AT5G60850	Dof zinc finger protein DOF5.4;DOF5.4;ortholog	DOF ZINC FINGER PROTEIN DOF5.4 (PTHR31992:SF205)
AT3G08860	Alanine--glyoxylate aminotransferase 2 homolog 3, mitochondrial;TAIR:locus:2097623;ortholog	ALANINE--GLYOXYLATE AMINOTRANSFERASE 2 HOMOLOG 3, MITOCHONDRIAL (PTHR45688:SF11)
AT5G05790	At5g05790;MJJ3.20;ortholog	SOMATIC EMBRYOGENESIS MYB 1 TRANSCRIPTION FACTOR (PTHR44042:SF6)
AT5G10510	AP2-like ethylene-responsive transcription factor AIL6;AIL6;ortholog	AP2-LIKE ETHYLENE-RESPONSIVE TRANSCRIPTION FACTOR AIL6 (PTHR32467:SF155)
AT1G72120	Protein NRT1/ PTR FAMILY 5.14;NPF5.14;ortholog	PROTEIN NRT1/ PTR FAMILY 5.13-RELATED (PTHR11654:SF591)
AT5G14070	Glutaredoxin-C8;GRXC8;ortholog	GLUTAREDOXIN-C8 (PTHR10168:SF216)
AT5G64310	Classical arabinogalactan protein 1;AGP1;ortholog	CLASSICAL ARABINOGALACTAN PROTEIN 1 (PTHR36321:SF2)
AT5G17050	Flavonol 3-O-glucosyltransferase;UGT78D2;ortholog	FLAVONOL 3-O-GLUCOSYLTRANSFERASE-RELATED (PTHR48049:SF29)
AT4G30650	UPF0057 membrane protein At4g30650;TAIR:locus:2118741;ortholog	SALT AND LOW TEMPERATURE RESPONSE PROTEIN (PTHR21659:SF104)
AT5G26670	Pectin acetylesterase 10;PAE10;ortholog	PECTIN ACETYLESTERASE 10 (PTHR21562:SF61)
AT2G22590	UDP-glycosyltransferase 91A1;UGT91A1;ortholog	UDP-GLYCOSYLTRANSFERASE 91A1 (PTHR48043:SF38)
AT5G59470	Mannose-P-dolichol utilization defect 1 protein homolog 1;TAIR:locus:2148328;ortholog	MANNOSE-P-DOLICHOL UTILIZATION DEFECT 1 PROTEIN HOMOLOG 1 (PTHR12226:SF4)
AT2G34650	Protein kinase PINOID;PID;ortholog	PROTEIN KINASE PINOID (PTHR45637:SF6)
AT2G22500	Mitochondrial uncoupling protein 5;PUMP5;ortholog	MITOCHONDRIAL UNCOUPLING PROTEIN 5 (PTHR45618:SF45)
AT2G36750	UDP-glycosyltransferase 73C1;UGT73C1;ortholog	UDP-GLYCOSYLTRANSFERASE 73C1 (PTHR48047:SF88)
AT1G64010	SERPIN domain-containing protein;At1g64010;ortholog
AT2G22810	1-aminocyclopropane-1-carboxylate synthase 4;ACS4;ortholog	1-AMINOCYCLOPROPANE-1-CARBOXYLATE SYNTHASE 4 (PTHR43795:SF67)
AT2G30020	Probable protein phosphatase 2C 25;TAIR:locus:2045678;ortholog	PPM-TYPE PHOSPHATASE DOMAIN-CONTAINING PROTEIN-RELATED (PTHR13832:SF800)
AT3G55660	Rop guanine nucleotide exchange factor 6;ROPGEF6;ortholog	ROP GUANINE NUCLEOTIDE EXCHANGE FACTOR 6 (PTHR33101:SF43)
AT5G23030	Tetraspanin-12;TET12;ortholog	TETRASPANIN-12 (PTHR32191:SF55)
AT5G37670	15.7 kDa heat shock protein, peroxisomal;HSP15.7;ortholog	15.7 KDA HEAT SHOCK PROTEIN, PEROXISOMAL (PTHR11527:SF142)
AT3G51450	Protein STRICTOSIDINE SYNTHASE-LIKE 7;SSL7;ortholog	PROTEIN STRICTOSIDINE SYNTHASE-LIKE 4-RELATED (PTHR10426:SF88)
AT4G12480	Lipid transfer protein EARLI 1;EARLI1;ortholog	LIPID TRANSFER PROTEIN EARLI 1-RELATED (PTHR31731:SF77)
AT4G23990	Cellulose synthase-like protein G3;CSLG3;ortholog	CELLULOSE SYNTHASE-LIKE PROTEIN G1-RELATED (PTHR13301:SF41)
AT3G55200	Spliceosome-associated protein 130 A;SAP130A;ortholog	SPLICING FACTOR 3B SUBUNIT 3 (PTHR10644:SF1)
AT3G52740	Protein BIC1;BIC1;ortholog	PROTEIN BIC1 (PTHR34207:SF2)
AT1G07440	Tropinone reductase homolog At1g07440;AT1G07440;ortholog	3-OXOACYL-[ACYL-CARRIER-PROTEIN] REDUCTASE (PTHR42898:SF18)
AT3G42180	Probable glycosyltransferase At3g42180;TAIR:locus:2100814;ortholog	EXOSTOSIN DOMAIN-CONTAINING PROTEIN (PTHR11062:SF320)
AT3G19210	Protein CHROMATIN REMODELING 25;CHR25;ortholog	DNA EXCISION REPAIR PROTEIN ERCC-6-RELATED (PTHR45629:SF7)
AT5G01360	Protein trichome birefringence-like 3;TBL3;ortholog	PROTEIN TRICHOME BIREFRINGENCE-LIKE 3 (PTHR32285:SF7)
AT4G34135	UDP-glucosyl transferase 73B2;UGT73B2;ortholog	UDP-GLUCOSYL TRANSFERASE 73B2-RELATED (PTHR48049:SF35)
AT4G25110	Metacaspase-2;AMC2;ortholog	METACASPASE-2 (PTHR48104:SF6)
AT2G41230	Protein ORGAN SIZE RELATED 1;ORS1;ortholog	PROTEIN ORGAN SIZE RELATED 1 (PTHR36023:SF9)
AT4G35770	Rhodanese-like domain-containing protein 15, chloroplastic;STR15;ortholog	RHODANESE-LIKE DOMAIN-CONTAINING PROTEIN 15, CHLOROPLASTIC (PTHR45431:SF3)
AT1G11070	Hydroxyproline-rich glycoprotein family protein;At1g11070;ortholog	HYDROXYPROLINE-RICH GLYCOPROTEIN FAMILY PROTEIN (PTHR31342:SF51)
AT4G37770	1-aminocyclopropane-1-carboxylate synthase 8;ACS8;ortholog	1-AMINOCYCLOPROPANE-1-CARBOXYLATE SYNTHASE 8 (PTHR43795:SF81)
AT5G18080	Auxin-responsive protein SAUR24;SAUR24;ortholog	AUXIN-RESPONSIVE PROTEIN SAUR19-RELATED (PTHR31929:SF34)
AT5G47160	YDG domain-containing protein At5g47160;TAIR:locus:2171574;ortholog	HISTONE-LYSINE N-METHYLTRANSFERASE, H3 LYSINE-9 SPECIFIC SUVH5 (PTHR45660:SF53)
AT3G22060	Cysteine-rich repeat secretory protein 38;CRRSP38;ortholog	CYSTEINE-RICH REPEAT SECRETORY PROTEIN 38 (PTHR32411:SF43)
AT1G09240	Nicotianamine synthase 3;NAS3;ortholog	NICOTIANAMINE SYNTHASE 3 (PTHR32266:SF12)
AT1G65620	Protein ASYMMETRIC LEAVES 2;AS2;ortholog	PROTEIN ASYMMETRIC LEAVES 2 (PTHR31301:SF83)
AT1G66050	E3 ubiquitin-protein ligase ORTHRUS 5;ORTH5;ortholog	E3 UBIQUITIN-PROTEIN LIGASE ORTHRUS 1-RELATED (PTHR14140:SF27)
AT4G33070	Pyruvate decarboxylase 1;PDC1;ortholog	PYRUVATE DECARBOXYLASE 1-RELATED (PTHR43452:SF18)
AT3G19500	Transcription factor bHLH113;BHLH113;ortholog	TRANSCRIPTION FACTOR BHLH113 (PTHR16223:SF287)
AT4G27820	Beta-glucosidase 9;BGLU9;ortholog	BETA-GLUCOSIDASE 10-RELATED (PTHR10353:SF211)
AT5G43170	Zinc finger protein AZF3;AZF3;ortholog	ZINC FINGER PROTEIN AZF3 (PTHR45988:SF24)
AT1G61400	G-type lectin S-receptor-like serine/threonine-protein kinase At1g61400;AT1G61400;ortholog	SUBFAMILY NOT NAMED (PTHR27002:SF542)
AT5G62520	Probable inactive poly [ADP-ribose] polymerase SRO5;SRO5;ortholog	INACTIVE POLY [ADP-RIBOSE] POLYMERASE SRO4-RELATED (PTHR32263:SF12)
AT1G76310	Cyclin-B2-4;CYCB2-4;ortholog	CYCLIN-B2-4 (PTHR10177:SF494)
AT3G60900	Fasciclin-like arabinogalactan protein 10;FLA10;ortholog	FASCICLIN-LIKE ARABINOGALACTAN PROTEIN 10 (PTHR32382:SF71)
AT1G17710	Inorganic pyrophosphatase 2;TAIR:locus:2007958;ortholog	LP01149P (PTHR20889:SF12)
AT1G68290	Endonuclease 2;ENDO2;ortholog	ENDONUCLEASE 2 (PTHR33146:SF10)
AT5G05690	Cytochrome P450 90A1;CYP90A1;ortholog	CYTOCHROME P450 90A1 (PTHR24286:SF44)
AT3G13276	Uncharacterized protein;At3g13276;ortholog
AT1G24320	Alpha-glucosidase 2;GCS2;ortholog	ALPHA-GLUCOSIDASE 2 (PTHR10412:SF17)
AT3G13080	ABC transporter C family member 3;ABCC3;ortholog	ABC TRANSPORTER C FAMILY MEMBER 3 (PTHR24223:SF181)
AT2G40200	Transcription factor bHLH51;BHLH51;ortholog	TRANSCRIPTION FACTOR BHLH51 (PTHR45844:SF18)
AT5G63090	Protein LATERAL ORGAN BOUNDARIES;LOB;ortholog	PROTEIN LATERAL ORGAN BOUNDARIES (PTHR31301:SF91)
AT2G46720	3-ketoacyl-CoA synthase 13;HIC;ortholog	3-KETOACYL-COA SYNTHASE 13-RELATED (PTHR31561:SF76)
AT4G34930	At4g34930;T11I11.170;ortholog	PLCXC DOMAIN-CONTAINING PROTEIN (PTHR13593:SF106)
AT5G44400	Berberine bridge enzyme-like 26;TAIR:locus:2158740;ortholog	BERBERINE BRIDGE ENZYME-LIKE 26 (PTHR32448:SF35)
AT1G61500	G-type lectin S-receptor-like serine/threonine-protein kinase At1g61500;TAIR:locus:2200888;ortholog	SUBFAMILY NOT NAMED (PTHR27002:SF542)
AT3G05470	Formin-like protein 11;FH11;ortholog	FORMIN-LIKE PROTEIN 11 (PTHR23213:SF177)
AT5G59570	Transcription factor BOA;BOA;ortholog	TRANSCRIPTION FACTOR BOA-RELATED (PTHR31442:SF21)
AT1G12610	Dehydration-responsive element-binding protein 1F;DREB1F;ortholog	DEHYDRATION-RESPONSIVE ELEMENT-BINDING PROTEIN 1F (PTHR31839:SF45)
AT1G76490	3-hydroxy-3-methylglutaryl-coenzyme A reductase 1;HMG1;ortholog	3-HYDROXY-3-METHYLGLUTARYL-COENZYME A REDUCTASE (PTHR10572:SF24)
AT1G62300	WRKY transcription factor 6;WRKY6;ortholog	WRKY TRANSCRIPTION FACTOR 6 (PTHR31429:SF103)
AT2G43610	Endochitinase At2g43610;TAIR:locus:2043934;ortholog	CHITIN-BINDING TYPE-1 DOMAIN-CONTAINING PROTEIN (PTHR22595:SF158)
AT3G17070	Peroxidase 29;PER29;ortholog	PEROXIDASE-RELATED (PTHR31235:SF210)
AT2G29130	Laccase-2;LAC2;ortholog	LACCASE-2 (PTHR11709:SF256)
AT3G06020	Protein FANTASTIC FOUR 4;FAF4;ortholog	PROTEIN FANTASTIC FOUR 4 (PTHR33155:SF15)
AT1G76690	12-oxophytodienoate reductase 2;OPR2;ortholog	12-OXOPHYTODIENOATE REDUCTASE 1-RELATED (PTHR22893:SF110)
AT2G18800	Probable xyloglucan endotransglucosylase/hydrolase protein 21;XTH21;ortholog	XYLOGLUCAN ENDOTRANSGLUCOSYLASE/HYDROLASE PROTEIN 21-RELATED (PTHR31062:SF153)
AT3G46660	Flavonol 3-O-glucosyltransferase UGT76E12;UGT76E12;ortholog	FLAVONOL 3-O-GLUCOSYLTRANSFERASE UGT76E12-RELATED (PTHR11926:SF1388)
AT2G19960	Dimer_Tnp_hAT domain-containing protein;At2g19960;ortholog
AT2G15880	Pollen-specific leucine-rich repeat extensin-like protein 3;PEX3;ortholog	POLLEN-SPECIFIC LEUCINE-RICH REPEAT EXTENSIN-LIKE PROTEIN 3 (PTHR32093:SF157)
AT3G46620	E3 ubiquitin-protein ligase RDUF1;RDUF1;ortholog	E3 UBIQUITIN-PROTEIN LIGASE RDUF1-RELATED (PTHR15710:SF61)
AT5G20830	Sucrose synthase 1;SUS1;ortholog	SUCROSE SYNTHASE 1 (PTHR45839:SF7)
AT5G52810	Protein SAR DEFICIENT 4;SARD4;ortholog	KETIMINE REDUCTASE MU-CRYSTALLIN (PTHR13812:SF19)
AT3G23150	Ethylene receptor 2;ETR2;ortholog	ETHYLENE RECEPTOR 2 (PTHR43719:SF66)
AT2G45510	At2g45510;CYP704A2;ortholog	CYTOCHROME P450, FAMILY 704, SUBFAMILY A, POLYPEPTIDE 1 (PTHR24296:SF163)
AT1G17810	Probable aquaporin TIP3-2;TIP3-2;ortholog	AQUAPORIN TIP3-2-RELATED (PTHR45665:SF47)
AT4G36600	Late embryogenesis abundant (LEA) protein;AP22.17;ortholog	LATE EMBRYOGENESIS ABUNDANT (LEA) PROTEIN-RELATED (PTHR47372:SF33)
AT5G51780	Transcription factor bHLH36;BHLH36;ortholog	TRANSCRIPTION FACTOR BHLH36 (PTHR13935:SF130)
AT1G04970	Putative BPI/LBP family protein At1g04970;TAIR:locus:2010592;ortholog	LBP/BPI/CETP FAMILY, CARBOXY-TERMINAL DOMAIN PROTEIN (PTHR46801:SF6)
AT1G25250	Protein indeterminate-domain 16;IDD16;ortholog	PROTEIN INDETERMINATE-DOMAIN 16 (PTHR10593:SF10)
AT1G07880	Mitogen-activated protein kinase 13;MPK13;ortholog	MITOGEN-ACTIVATED PROTEIN KINASE 13 (PTHR24055:SF438)
AT3G17360	Kinesin-like protein KIN-12C;KIN12C;ortholog	KINESIN-LIKE PROTEIN KIF15 (PTHR24115:SF576)
AT3G15720	Probable polygalacturonase At3g15720;TAIR:locus:2093212;ortholog	PECTIN LYASE SUPERFAMILY PROTEIN-RELATED (PTHR31736:SF19)
AT5G48390	TPR repeat-containing protein ZIP4;ZIP4;ortholog	TPR REPEAT-CONTAINING PROTEIN ZIP4 (PTHR31791:SF8)
AT5G46960	Pectinesterase inhibitor 12;PMEI12;ortholog	PMEI DOMAIN-CONTAINING PROTEIN-RELATED (PTHR31707:SF303)
AT2G18600	Probable NEDD8-conjugating enzyme Ubc12-like;RCE2;ortholog	NEDD8-CONJUGATING ENZYME UBC12-LIKE-RELATED (PTHR24068:SF427)
AT5G15290	Casparian strip membrane protein 5;CASP5;ortholog	CASPARIAN STRIP MEMBRANE PROTEIN 5 (PTHR11615:SF329)
AT1G17480	At1g17480;IQD7;ortholog	BNAC05G13590D PROTEIN (PTHR32295:SF143)
AT2G29460	Glutathione S-transferase U4;GSTU4;ortholog	GLUTATHIONE S-TRANSFERASE U4 (PTHR11260:SF626)
AT4G28720	Probable indole-3-pyruvate monooxygenase YUCCA8;YUC8;ortholog	INDOLE-3-PYRUVATE MONOOXYGENASE YUCCA8-RELATED (PTHR43539:SF11)
AT3G05150	Sugar transporter ERD6-like 8;TAIR:locus:2096219;ortholog	SUGAR TRANSPORTER ERD6-LIKE 8 (PTHR48021:SF21)
AT2G29330	Tropinone reductase homolog At2g29330;TRI;ortholog	BNAA05G12670D PROTEIN (PTHR42898:SF29)
AT4G32950	Probable protein phosphatase 2C 61;TAIR:locus:2123792;ortholog	PROTEIN PHOSPHATASE 2C 61-RELATED (PTHR47992:SF82)
AT4G23220	Cysteine-rich receptor-like protein kinase 14;CRK14;ortholog	CYSTEINE-RICH RECEPTOR-LIKE PROTEIN KINASE 14-RELATED (PTHR27002:SF695)
AT5G56580	Mitogen-activated protein kinase kinase 6;MKK6;ortholog	MITOGEN-ACTIVATED PROTEIN KINASE KINASE 6 (PTHR24361:SF816)
AT5G65730	Probable xyloglucan endotransglucosylase/hydrolase protein 6;XTH6;ortholog	XYLOGLUCAN ENDOTRANSGLUCOSYLASE/HYDROLASE PROTEIN 6-RELATED (PTHR31062:SF185)
AT5G13820	Telomere repeat-binding protein 4;TRP4;ortholog	TELOMERE REPEAT-BINDING PROTEIN 4 (PTHR21717:SF64)
AT3G52310	ABC transporter G family member 27;ABCG27;ortholog	ABC TRANSPORTER G FAMILY MEMBER 27 (PTHR48041:SF42)
AT2G33790	Non-classical arabinogalactan protein 30;AGP30;ortholog	NON-CLASSICAL ARABINOGALACTAN PROTEIN 30 (PTHR33470:SF22)
AT5G60930	Kinesin-like protein KIN-4C;KIN4C;ortholog	KINESIN-LIKE PROTEIN KIN-4C (PTHR47969:SF6)
AT2G18260	Syntaxin-112;SYP112;ortholog	SYNTAXIN-112 (PTHR19957:SF123)
AT1G18250	Thaumatin-like protein;AT1G18250;ortholog	THAUMATIN-LIKE PROTEIN (PTHR31048:SF48)
AT3G58990	3-isopropylmalate dehydratase small subunit 3;SSU3;ortholog	3-ISOPROPYLMALATE DEHYDRATASE SMALL SUBUNIT 1-RELATED (PTHR43345:SF2)
AT3G48700	Probable carboxylesterase 13;CXE13;ortholog	CARBOXYLESTERASE 13-RELATED (PTHR23024:SF528)
AT1G55320	Probable acyl-activating enzyme 18, peroxisomal;AAE18;ortholog	ACYL-ACTIVATING ENZYME 18, PEROXISOMAL-RELATED (PTHR44378:SF1)
AT5G25090	Early nodulin-like protein 3;TAIR:locus:2179240;ortholog	EARLY NODULIN-LIKE PROTEIN 3 (PTHR33021:SF197)
AT4G38410	At4g38410;TAIR:locus:2121813;ortholog	BNACNNG20790D PROTEIN (PTHR33346:SF15)
AT4G08300	WAT1-related protein At4g08300;TAIR:locus:2132457;ortholog	WAT1-RELATED PROTEIN (PTHR31218:SF289)
AT2G38180	GDSL esterase/lipase At2g38180;TAIR:locus:2042862;ortholog	SGNH_HYDRO DOMAIN-CONTAINING PROTEIN (PTHR14209:SF10)
AT4G14180	Protein PUTATIVE RECOMBINATION INITIATION DEFECT 1;PRD1;ortholog	PUTATIVE RECOMBINATION INITIATION DEFECT 1-RELATED (PTHR36379:SF1)
AT2G21490	Probable dehydrin LEA;LEA;ortholog	DEHYDRIN XERO 2-RELATED (PTHR33346:SF5)
AT3G29590	Malonyl-CoA:anthocyanidin 5-O-glucoside-6''-O-malonyltransferase;5MAT;ortholog	MALONYL-COA:ANTHOCYANIDIN 5-O-GLUCOSIDE-6''-O-MALONYLTRANSFERASE (PTHR31625:SF51)
AT1G51700	Dof zinc finger protein DOF1.7;DOF1.7;ortholog	DOF ZINC FINGER PROTEIN DOF1.7 (PTHR31992:SF251)
AT4G23210	Cysteine-rich receptor-like protein kinase 13;CRK13;ortholog	CYSTEINE-RICH RECEPTOR-LIKE PROTEIN KINASE 13-RELATED (PTHR27002:SF562)
AT2G39518	CASP-like protein 4D2;TAIR:locus:4010713692;ortholog	CASP-LIKE PROTEIN 4D2 (PTHR11615:SF148)
AT1G23410	Ubiquitin-40S ribosomal protein S27a-1;RPS27AA;ortholog	UBIQUITIN-40S RIBOSOMAL PROTEIN S27A-1 (PTHR10666:SF360)
AT1G59720	Pentatricopeptide repeat-containing protein At1g59720, chloroplastic/mitochondrial;PCMP-H51;ortholog	OS07G0191500 PROTEIN (PTHR47926:SF58)
AT1G33590	LRRNT_2 domain-containing protein;At1g33590;ortholog	LRRNT_2 DOMAIN-CONTAINING PROTEIN (PTHR27004:SF335)
AT5G07690	Transcription factor MYB29;MYB29;ortholog	TRANSCRIPTION FACTOR MYB29-RELATED (PTHR10641:SF1328)
AT1G51800	LRR receptor-like serine/threonine-protein kinase IOS1;IOS1;ortholog	LRR RECEPTOR-LIKE SERINE/THREONINE-PROTEIN KINASE IOS1 (PTHR45631:SF144)
AT1G16410	Dihomomethionine N-hydroxylase;CYP79F1;ortholog	DIHOMOMETHIONINE N-HYDROXYLASE-RELATED (PTHR24298:SF684)
AT5G02760	Probable protein phosphatase 2C 67;TAIR:locus:2151256;ortholog	PROTEIN PHOSPHATASE 2C 67-RELATED (PTHR47992:SF197)
AT5G25190	Ethylene-responsive transcription factor ERF003;ERF003;ortholog	ETHYLENE-RESPONSIVE TRANSCRIPTION FACTOR ERF003 (PTHR31194:SF61)
AT1G01390	UDP-glycosyltransferase 72B2;UGT72B2;ortholog	UDP-GLYCOSYLTRANSFERASE 72B2-RELATED (PTHR48045:SF5)
AT3G21550	Protein DMP2;DMP2;ortholog	PROTEIN DMP2 (PTHR31621:SF66)
AT3G13782	Nucleosome assembly protein 1;4;NAP1;4;ortholog	NUCLEOSOME ASSEMBLY PROTEIN 1,4 (PTHR11875:SF143)
AT3G24463	Nuclear transport factor 2 family protein;At3g24463;ortholog	AT27578P (PTHR10693:SF20)
AT1G66570	Sucrose transport protein SUC7;SUC7;ortholog	SUCROSE TRANSPORT PROTEIN SUC7-RELATED (PTHR19432:SF70)
AT5G40820	Serine/threonine-protein kinase ATR;ATR;ortholog	SERINE/THREONINE-PROTEIN KINASE ATR (PTHR11139:SF69)
AT1G22190	Ethylene-responsive transcription factor RAP2-13;RAP2-13;ortholog	ETHYLENE-RESPONSIVE TRANSCRIPTION FACTOR RAP2-13 (PTHR31657:SF28)
AT2G44370	At2g44370;TAIR:locus:2050589;ortholog	BNAC04G03640D PROTEIN (PTHR46288:SF23)
AT5G07330	At5g07330;TAIR:locus:2183329;ortholog	EXPRESSED PROTEIN (PTHR33919:SF11)
AT4G14090	UDP-glycosyltransferase 75C1;UGT75C1;ortholog	UDP-GLYCOSYLTRANSFERASE 75C1 (PTHR11926:SF953)
AT5G35735	Cytochrome b561 and DOMON domain-containing protein At5g35735;TAIR:locus:505006660;ortholog	CYTOCHROME B561 AND DOMON DOMAIN-CONTAINING PROTEIN (PTHR23130:SF199)
AT4G12910	Serine carboxypeptidase-like 20;SCPL20;ortholog	LYSOSOMAL PROTECTIVE PROTEIN (PTHR11802:SF254)
AT2G40970	Transcription factor MYBC1;MYBC1;ortholog	TRANSCRIPTION FACTOR MYBC1 (PTHR31442:SF30)
AT1G55970	Histone acetyltransferase HAC4;HAC4;ortholog	HISTONE ACETYLTRANSFERASE HAC1-RELATED (PTHR13808:SF55)
AT2G39040	Peroxidase 24;PER24;ortholog	PEROXIDASE 24 (PTHR31235:SF366)
AT5G01540	L-type lectin-domain containing receptor kinase VI.2;LECRK62;ortholog	L-TYPE LECTIN-DOMAIN CONTAINING RECEPTOR KINASE VI.2 (PTHR27007:SF192)
AT2G37680	Glucose-induced degradation-like protein;At2g37680;ortholog	VACUOLAR IMPORT AND DEGRADATION PROTEIN 24 (PTHR14534:SF3)
AT1G04180	Probable indole-3-pyruvate monooxygenase YUCCA9;YUC9;ortholog	INDOLE-3-PYRUVATE MONOOXYGENASE YUCCA9-RELATED (PTHR43539:SF43)
AT2G18150	Peroxidase 15;PER15;ortholog	PEROXIDASE 14-RELATED (PTHR31388:SF104)
AT1G79860	Rop guanine nucleotide exchange factor 12;ROPGEF12;ortholog	ROP GUANINE NUCLEOTIDE EXCHANGE FACTOR 12 (PTHR33101:SF10)
AT1G51820	Probable LRR receptor-like serine/threonine-protein kinase At1g51820;TAIR:locus:2017647;ortholog	PROTEIN KINASE DOMAIN-CONTAINING PROTEIN (PTHR45631:SF94)
AT2G25460	C2 NT-type domain-containing protein;At2g25460;ortholog	C2 NT-TYPE DOMAIN-CONTAINING PROTEIN (PTHR31182:SF17)
AT5G14200	3-isopropylmalate dehydrogenase 1, chloroplastic;IMDH1;ortholog	3-ISOPROPYLMALATE DEHYDROGENASE 1, CHLOROPLASTIC-RELATED (PTHR42979:SF5)
AT3G57020	Protein STRICTOSIDINE SYNTHASE-LIKE 9;SSL9;ortholog	PROTEIN STRICTOSIDINE SYNTHASE-LIKE 9 (PTHR10426:SF90)
AT4G00335	Probable E3 ubiquitin-protein ligase RHB1A;RHB1A;ortholog	E3 UBIQUITIN-PROTEIN LIGASE RHB1A-RELATED (PTHR46463:SF30)
AT1G18400	Transcription factor BEE 1;BEE1;ortholog	TRANSCRIPTION FACTOR BEE 1 (PTHR12565:SF414)
AT5G24910	Cytochrome P450 714A1;CYP714A1;ortholog	CYTOCHROME P450 714A1-RELATED (PTHR24282:SF36)
AT4G21940	Calcium-dependent protein kinase 15;CPK15;ortholog	CALCIUM-DEPENDENT PROTEIN KINASE 15 (PTHR24349:SF473)
AT1G32450	Protein NRT1/ PTR FAMILY 7.3;NPF7.3;ortholog	PROTEIN NRT1/ PTR FAMILY 7.3 (PTHR11654:SF90)
AT2G14610	Pathogenesis-related protein 1;TAIR:locus:2064294;ortholog	CAP (CYSTEINE-RICH SECRETORY PROTEINS, ANTIGEN 5, AND PATHOGENESIS-RELATED 1 PROTEIN) SUPERFAMILY PROTEIN-RELATED (PTHR10334:SF530)
AT5G53980	Homeobox-leucine zipper protein ATHB-52;ATHB-52;ortholog	HOMEOBOX-LEUCINE ZIPPER PROTEIN ATHB-52 (PTHR24326:SF522)
AT5G50443	Transmembrane protein;At5g50443;ortholog
AT1G01580	Ferric reduction oxidase 2;FRO2;ortholog	FERRIC REDUCTION OXIDASE 2 (PTHR11972:SF41)
AT1G65060	4-coumarate--CoA ligase 3;4CL3;ortholog	4-COUMARATE--COA LIGASE 3 (PTHR24096:SF169)
AT3G21890	B-box domain protein 31;MIP1B;ortholog	B-BOX DOMAIN PROTEIN 30-RELATED (PTHR31717:SF81)
AT5G52860	ABC transporter G family member 8;ABCG8;ortholog	ABC TRANSPORTER G FAMILY MEMBER 8 (PTHR48041:SF27)
AT1G06000	Flavonol 7-O-rhamnosyltransferase;UGT89C1;ortholog	FLAVONOL 7-O-RHAMNOSYLTRANSFERASE (PTHR48047:SF5)
AT5G66650	Calcium uniporter protein 3, mitochondrial;TAIR:locus:2173629;ortholog	CALCIUM UNIPORTER PROTEIN 3, MITOCHONDRIAL (PTHR13462:SF39)
AT4G00960	Putative receptor-like protein kinase At4g00960;AT4G00960;ortholog	CYSTEINE-RICH RECEPTOR-LIKE PROTEIN KINASE 41 (PTHR27002:SF796)
AT5G26220	Gamma-glutamylcyclotransferase 2-1;GGCT2;1;ortholog	GAMMA-GLUTAMYLCYCLOTRANSFERASE 2-1 (PTHR12192:SF27)
AT3G47110	Putative receptor-like protein kinase At3g47110;TAIR:locus:2075661;ortholog	PROTEIN KINASE DOMAIN-CONTAINING PROTEIN (PTHR27008:SF419)
AT4G15680	Monothiol glutaredoxin-S4;GRXS4;ortholog	MONOTHIOL GLUTAREDOXIN-S4-RELATED (PTHR10168:SF297)
AT4G21760	Beta-glucosidase 47;BGLU47;ortholog	BETA-GLUCOSIDASE 47 (PTHR10353:SF27)
AT1G09540	Transcription factor MYB61;MYB61;ortholog	TRANSCRIPTION FACTOR MYB61 (PTHR47997:SF51)
AT5G42580	Cytochrome P450 705A12;CYP705A12;ortholog	CYTOCHROME P450 705A12-RELATED (PTHR24298:SF630)
AT2G38740	Haloacid dehalogenase-like hydrolase domain-containing protein Sgpp;SGPP;ortholog	HALOACID DEHALOGENASE-LIKE HYDROLASE DOMAIN-CONTAINING PROTEIN SGPP (PTHR46193:SF9)
AT5G49690	UDP-glycosyltransferase 91C1;UGT91C1;ortholog	UDP-GLYCOSYLTRANSFERASE 91C1 (PTHR48043:SF56)
AT5G16970	NADPH-dependent oxidoreductase 2-alkenal reductase;AER;ortholog	NADP-DEPENDENT ALKENAL DOUBLE BOND REDUCTASE P2-RELATED (PTHR43205:SF30)
AT1G49405	CASP-like protein 5C3;TAIR:locus:504956317;ortholog	CASP-LIKE PROTEIN 5C3 (PTHR32021:SF32)
AT4G15330	Cytochrome P450 705A1;CYP705A1;ortholog	CYTOCHROME P450 705A1-RELATED (PTHR24298:SF59)
AT5G64630	Chromatin assembly factor 1 subunit FAS2;FAS2;ortholog	CHROMATIN ASSEMBLY FACTOR 1 SUBUNIT B (PTHR15271:SF4)
AT3G29631	Nuclease;At3g29631;ortholog
AT5G15950	S-adenosylmethionine decarboxylase proenzyme 2;SAMDC2;ortholog	S-ADENOSYLMETHIONINE DECARBOXYLASE PROENZYME-RELATED (PTHR11570:SF32)
AT1G29440	Auxin-responsive protein SAUR63;SAUR63;ortholog	AUXIN-RESPONSIVE PROTEIN SAUR61-RELATED (PTHR31175:SF82)
AT1G19380	At1g19380;TAIR:locus:2016372;ortholog	PROTEIN, PUTATIVE-RELATED (PTHR34358:SF7)
AT4G01820	ABC transporter B family member 3;ABCB3;ortholog	ABC TRANSPORTER B FAMILY MEMBER 3-RELATED (PTHR24221:SF474)
AT1G79580	Protein SOMBRERO;SMB;ortholog	PROTEIN SOMBRERO (PTHR31989:SF16)
AT2G46690	Auxin-responsive protein SAUR32;SAUR32;ortholog	AUXIN-RESPONSIVE PROTEIN SAUR32 (PTHR31374:SF29)
AT1G45229	Transmembrane protein;At1g45229;ortholog
AT5G57565	Protein kinase domain-containing protein;At5g57565;ortholog	CBL-INTERACTING SERINE/THREONINE-PROTEIN KINASE 21-RELATED (PTHR24343:SF123)
AT2G26180	At2g26180;IQD6;ortholog	OS01G0194200 PROTEIN (PTHR32295:SF95)
AT3G23800	Selenium-binding protein 3;SBP3;ortholog	METHANETHIOL OXIDASE (PTHR23300:SF0)
AT3G16560	Probable protein phosphatase 2C 40;TAIR:locus:2089293;ortholog	PROTEIN PHOSPHATASE 2C 40-RELATED (PTHR13832:SF550)
AT1G48325	At1g48325;TAIR:locus:1006230671;ortholog	OS02G0581200 PROTEIN (PTHR33511:SF21)
AT2G19660	Cysteine/Histidine-rich C1 domain family protein;At2g19660;ortholog	CHP-RICH ZINC FINGER PROTEIN-LIKE-RELATED (PTHR32410:SF162)
AT1G70980	Asparagine--tRNA ligase, cytoplasmic 3;SYNC3;ortholog	ASPARAGINE--TRNA LIGASE, MITOCHONDRIAL-RELATED (PTHR22594:SF34)
AT5G20670	At5g20670;TAIR:locus:2180499;ortholog	DUF1677 FAMILY PROTEIN (PTHR33108:SF3)
AT1G07490	At1g07490;DVL9;ortholog	BNAC08G45370D PROTEIN (PTHR47596:SF3)
AT3G49645	FAD-binding protein;At3g49645;ortholog	FAD-BINDING PROTEIN (PTHR35305:SF2)
AT1G10550	Probable xyloglucan endotransglucosylase/hydrolase protein 33;XTH33;ortholog	XYLOGLUCAN ENDOTRANSGLUCOSYLASE/HYDROLASE PROTEIN 33-RELATED (PTHR31062:SF144)
AT5G66230	Chalcone-flavonone isomerase family protein;At5g66230;ortholog	CHALCONE-FLAVONONE ISOMERASE FAMILY PROTEIN (PTHR47512:SF3)
AT3G51810	Em-like protein GEA1;EM1;ortholog	EM-LIKE PROTEIN GEA1 (PTHR34671:SF11)
AT2G44460	Beta-glucosidase 28;BGLU28;ortholog	BETA-GLUCOSIDASE 28 (PTHR10353:SF253)
AT5G43820	Putative pentatricopeptide repeat-containing protein At5g43820;TAIR:locus:2170907;ortholog	OS02G0304800 PROTEIN (PTHR47938:SF1)
AT4G26660	At4g26660;TAIR:locus:2133872;ortholog	KINESIN-LIKE PROTEIN-RELATED (PTHR24115:SF829)
AT2G20835	At2g20835;TAIR:locus:2827497;ortholog	OS07G0564200 PROTEIN (PTHR33320:SF2)
AT5G61550	U-box domain-containing protein 52;PUB52;ortholog	U-BOX DOMAIN-CONTAINING PROTEIN 52 (PTHR45647:SF38)
AT4G02430	Serine/arginine-rich splicing factor SR34B;SR34B;ortholog	SERINE/ARGININE-RICH SPLICING FACTOR SR34B-RELATED (PTHR23147:SF246)
AT3G17840	Probable inactive receptor kinase RLK902;RLK902;ortholog	INACTIVE RECEPTOR KINASE RLK902-RELATED (PTHR48010:SF28)
AT3G17655	Uncharacterized protein;At3g17655;ortholog
AT1G09220	Pentatricopeptide repeat-containing protein At1g09220, mitochondrial;PCMP-E25;ortholog	OS01G0815900 PROTEIN (PTHR47926:SF176)
AT3G13420	Transmembrane protein;At3g13420;ortholog	TRANSMEMBRANE PROTEIN (PTHR35471:SF2)
AT2G37430	Zinc finger protein ZAT11;ZAT11;ortholog	C2H2-TYPE ZINC FINGER FAMILY PROTEIN-RELATED (PTHR26374:SF385)
AT2G39450	Metal tolerance protein 11;MTP11;ortholog	METAL TOLERANCE PROTEIN 11 (PTHR43840:SF5)
AT1G80165	Cotton fiber protein;At1g80165;ortholog
AT4G35180	Lysine histidine transporter-like 7;TAIR:locus:2132816;ortholog	LYSINE HISTIDINE TRANSPORTER-LIKE 7 (PTHR48017:SF47)
AT1G16630	At1g16630;TAIR:locus:2017938;ortholog	EXPRESSED PROTEIN (PTHR34775:SF4)
AT1G58420	At1g58420;TAIR:locus:2037670;ortholog	BNAC09G15340D PROTEIN (PTHR33526:SF31)
AT5G04950	Nicotianamine synthase 1;NAS1;ortholog	NICOTIANAMINE SYNTHASE 1 (PTHR32266:SF14)
AT5G04980	Type I inositol polyphosphate 5-phosphatase 10;IP5P10;ortholog	TYPE I INOSITOL POLYPHOSPHATE 5-PHOSPHATASE 10 (PTHR45666:SF20)
AT4G14770	Protein tesmin/TSO1-like CXC 2;TCX2;ortholog	PROTEIN TESMIN/TSO1-LIKE CXC 2 (PTHR46159:SF12)
AT5G65850	F-box protein At5g65850;TAIR:locus:2152064;ortholog	F-BOX ONLY PROTEIN 12-RELATED (PTHR31790:SF474)
AT3G46600	Scarecrow-like protein 30;SCL30;ortholog	SCARECROW-LIKE PROTEIN 30 (PTHR31636:SF56)
AT5G51790	Transcription factor bHLH120;BHLH120;ortholog	ACHAETE-SCUTE COMPLEX PROTEIN T3-RELATED (PTHR13935:SF106)
AT1G03780	Protein TPX2;TPX2;ortholog	PROTEIN TPX2 (PTHR14326:SF9)
AT1G08560	Syntaxin-related protein KNOLLE;KN;ortholog	SYNTAXIN-RELATED PROTEIN KNOLLE (PTHR19957:SF251)
AT3G57640	Non-functional pseudokinase ZRK15;ZRK15;ortholog	INACTIVE SERINE/THREONINE-PROTEIN KINASE ZRK12-RELATED (PTHR27005:SF188)
AT2G37770	NADPH-dependent aldo-keto reductase, chloroplastic;AKR4C9;ortholog	ALDO-KETO REDUCTASE FAMILY 1 MEMBER A1 (PTHR11732:SF421)
AT3G26520	Aquaporin TIP1-2;TIP1-2;ortholog	AQUAPORIN TIP1-2 (PTHR45665:SF16)
AT1G34760	14-3-3-like protein GF14 omicron;GRF11;ortholog	PROTEIN BMH1-RELATED (PTHR18860:SF31)
AT4G23400	Probable aquaporin PIP1-5;PIP1-5;ortholog	AQUAPORIN PIP1-5-RELATED (PTHR45687:SF32)
AT4G25800	Calmodulin-binding protein 60 D;CBP60D;ortholog	CALMODULIN-BINDING PROTEIN 60 D (PTHR31713:SF58)
AT4G25490	Dehydration-responsive element-binding protein 1B;DREB1B;ortholog	DEHYDRATION-RESPONSIVE ELEMENT-BINDING PROTEIN 1A-RELATED (PTHR31839:SF23)
AT1G55280	Lipase/lipooxygenase, PLAT/LH2 family protein;At1g55280;ortholog	LIPASE/LIPOOXYGENASE, PLAT/LH2 FAMILY PROTEIN (PTHR36330:SF2)
AT3G19184	B3 domain-containing protein At3g19184;TAIR:locus:1009023252;ortholog	B3 DOMAIN-CONTAINING PROTEIN OS06G0194400 (PTHR31391:SF99)
AT3G08505	E3 ubiquitin-protein ligase makorin;MKRN;ortholog	E3 UBIQUITIN-PROTEIN LIGASE MAKORIN (PTHR11224:SF51)
AT4G00030	Probable plastid-lipid-associated protein 11, chloroplastic;PAP11;ortholog	PLASTID-LIPID-ASSOCIATED PROTEIN 11, CHLOROPLASTIC-RELATED (PTHR31906:SF3)
AT5G39670	Probable calcium-binding protein CML46;CML46;ortholog	CALCIUM-BINDING PROTEIN CML46-RELATED (PTHR10891:SF745)
AT5G57760	At5g57760;MRI1.12;ortholog	OS08G0444500 PROTEIN (PTHR33124:SF96)

## Sheet: HY5 dependent root raw data
Root	WT 28/22				hy5 28/22
	logFC	logCPM	F	PValue	logFC	logCPM	F	PValue
AT1G01420	-1.78033	2.19008	9.0121	0.00268247	0.187957	0.927173	0.039894	0.841688
AT1G01600	-1.64456	2.52017	10.4508	0.00122623	-0.166576	2.99123	0.214624	0.643168
AT1G01670	5.04874	1.10498	8.019	0.0046296	-0.838861	0.665672	0.590191	0.442346
AT1G02050	1.18498	3.53997	10.24	0.0013746	0.249908	3.35306	0.624517	0.429375
AT1G02390	-1.18814	2.59528	5.94198	0.0147857	-0.14993	1.10885	0.0320176	0.857989
AT1G02460	2.87193	2.0916	12.7395	0.000358128	0.0812889	1.97352	0.0220853	0.881861
AT1G02920	1.62977	4.74948	39.698	2.97335e-10	-0.0979551	6.09355	0.466892	0.494422
AT1G02930	1.71016	4.08665	28.5039	9.36597e-08	-0.117	5.34783	0.467173	0.494292
AT1G03630	-1.73627	1.80223	5.86035	0.015487	-0.0794445	1.74938	0.0170985	0.895965
AT1G03700	-1.49224	3.04941	13.1025	0.000295008	-0.716981	3.09082	4.19081	0.0406457
AT1G03790	1.31191	2.23022	4.31037	0.0378827	-0.9132	2.14848	3.21185	0.0731089
AT1G04047	-3.8011	1.01906	8.93396	0.00279968	-0.515556	0.267877	0.13513	0.713172
AT1G04353	1.47426	2.47553	6.55678	0.0104496	0.665496	2.04215	1.53187	0.215835
AT1G04425	-1.0362	4.01437	12.6831	0.000369104	-0.90407	4.1261	13.698	0.00021477
AT1G05005	-4.19721	0.453234	5.0184	0.025081	0	-0.395551	0	1
AT1G05020	2.76354	1.10607	4.20153	0.0403895	0.895529	0.827769	0.772594	0.379417
AT1G05100	-1.31713	1.95748	3.97938	0.0460625	0.390478	2.10507	0.568968	0.450671
AT1G05340	1.06727	5.30574	26.5032	2.63471e-07	0.625657	5.48808	14.1215	0.000171446
AT1G05560	-1.06013	2.97063	6.39422	0.0114504	0.463579	4.38408	4.2686	0.0388247
AT1G05700	-2.25662	1.22838	5.0895	0.0240728	-0.901045	0.828855	0.812775	0.367303
AT1G06120	2.06756	3.17192	20.3188	6.56094e-06	0.659573	4.06277	6.9277	0.00848805
AT1G06320	1.91558	2.3399	9.05426	0.00262131	-0.338222	1.89596	0.359054	0.549033
AT1G06350	-2.72462	1.42728	8.82207	0.00297661	0.289883	1.10585	0.1184	0.730777
AT1G06593	-4.18684	0.452712	4.99465	0.0254274	0	-0.395551	0	1
AT1G06923	1.1349	3.3305	8.225	0.00413236	0.644754	2.45181	2.03544	0.153672
AT1G06983	2.08484	1.86572	6.39568	0.0114409	0.904654	4.19022	13.9625	0.000186569
AT1G07017	-1.61248	5.67722	75.6936	3.34876e-18	0.540219	4.85651	7.62298	0.00576368
AT1G07135	-1.77406	4.2649	41.3555	1.27332e-10	0.66706	2.7926	2.8556	0.0910587
AT1G07175	1.18628	3.64069	11.1605	0.000835798	0.316631	2.95799	0.746767	0.387503
AT1G07260	-1.36069	3.55353	15.7677	7.16521e-05	-0.320916	3.59397	1.23034	0.267343
AT1G07350	1.06457	6.27654	40.7391	1.74532e-10	0.786182	6.16279	30.2265	3.85112e-08
AT1G07390	5.29654	1.25391	9.7465	0.00179702	0.335932	1.10473	0.157757	0.69123
AT1G07720	-2.70143	1.4249	8.66476	0.00324477	-0.437606	1.82541	0.558029	0.455057
AT1G07795	1.24421	2.27357	4.14415	0.0417806	0.208081	1.74647	0.115481	0.733988
AT1G07985	-1.11454	3.49048	10.2287	0.00138302	-0.812509	3.13217	5.51835	0.0188195
AT1G08590	1.04897	4.66882	17.2587	3.26406e-05	-0.136899	4.59863	0.433048	0.510498
AT1G08973	1.12654	2.53572	4.32521	0.0375537	0.135829	2.20897	0.0760499	0.782724
AT1G09363	-3.91261	0.365432	4.0365	0.0445279	0	-0.395551	0	1
AT1G09750	1.00763	4.46971	14.2225	0.000162485	-0.119022	4.21955	0.259043	0.610779
AT1G09797	-2.70067	1.8408	12.9927	0.000312815	-0.299351	1.06573	0.121062	0.727886
AT1G09863	1.60872	1.77162	3.89736	0.0483639	-0.38914	2.02333	0.531642	0.465919
AT1G10210	1.10887	3.47165	8.66948	0.00323639	0.341397	3.912	1.70335	0.191853
AT1G10370	-1.39391	3.19057	12.8213	0.000342818	-0.85487	1.97823	2.41484	0.120192
AT1G10550	3.30939	2.74424	27.1642	1.87161e-07	0.840116	1.94385	2.19886	0.138115
AT1G10600	1.06537	2.87886	5.18649	0.0227647	0.471439	3.1708	1.91169	0.166778
AT1G10910	1.09065	3.42118	8.09759	0.00443308	0.649678	3.25668	3.84313	0.0499524
AT1G11190	1.40323	2.27214	5.08396	0.0241498	-0.660702	2.57828	2.41799	0.119951
AT1G11330	-1.55531	1.80427	4.77296	0.0289119	-0.732413	1.15273	0.786227	0.375245
AT1G11460	-1.96733	2.00262	8.89147	0.00286556	-0.88034	2.16709	3.02588	0.0819483
AT1G11740	1.18583	4.32285	17.6131	2.7089e-05	0.271463	5.16874	2.28916	0.130283
AT1G12775	1.64428	2.14931	5.89432	0.0151911	0.221512	2.24822	0.20782	0.648482
AT1G12845	1.84827	2.68861	11.5751	0.000668606	0.00683365	2.66296	0.000288265	0.986454
AT1G13080	1.47805	4.43721	27.6254	1.47453e-07	0.643518	4.70117	9.92121	0.0016342
AT1G13340	-1.70227	2.95035	15.6296	7.70784e-05	-0.462233	3.17703	1.88087	0.170237
AT1G14240	1.1738	4.67947	21.3795	3.77123e-06	-0.129979	5.17932	0.531225	0.466093
AT1G14480	-1.80601	2.11255	8.55351	0.00344913	0.867827	2.01629	2.50395	0.113563
AT1G14580	-1.67356	1.66067	4.78839	0.0286539	0.0656669	2.67175	0.0260005	0.871899
AT1G14630	-1.80228	1.73393	5.88594	0.0152636	0.990129	1.01868	1.17165	0.279065
AT1G14960	1.16091	6.72529	56.7225	5.04936e-14	0.876302	6.71735	44.8392	2.14721e-11
AT1G15010	-2.42792	1.91529	11.7857	0.000597053	0.0576886	1.18929	0.00518882	0.942575
AT1G15080	-2.14062	1.97802	10.0753	0.00150306	0.518958	2.0151	0.921838	0.336995
AT1G15825	5.04438	1.10449	8.00047	0.00467721	0.491789	0.926542	0.271146	0.602565
AT1G16360	2.64072	1.55589	6.64165	0.00996322	0.490043	0.664689	0.200259	0.654512
AT1G16440	1.1092	2.58707	4.42768	0.0353624	-0.673954	2.5109	2.35843	0.12461
AT1G16489	1.36264	2.25099	4.72421	0.0297425	0.94714	2.6629	5.07545	0.0242685
AT1G16530	-3.83551	1.02135	9.1098	0.00254291	-0.601519	0.605998	0.287177	0.592036
AT1G16590	2.87355	1.70241	8.63653	0.00329544	0.00243642	1.64142	3.98645e-06	0.998407
AT1G16630	-1.0515	4.44456	16.9213	3.8984e-05	-0.155486	4.73045	0.602442	0.437649
AT1G16820	-1.35625	1.87002	3.89369	0.0484699	0.203636	1.54409	0.0899136	0.764288
AT1G16905	2.33675	2.01278	8.84386	0.00294127	0.778676	1.84525	1.72651	0.188859
AT1G17170	-1.13693	5.9432	43.6079	4.02677e-11	-0.529552	7.5696	20.2211	6.9046e-06
AT1G17180	-1.26402	6.00919	54.8043	1.33916e-13	-0.895176	7.30307	54.2113	1.81062e-13
AT1G17200	-1.59265	2.9464	13.7375	0.000210298	0.642954	2.20617	1.65088	0.198841
AT1G17235	1.5724	2.09995	5.20156	0.0225682	-0.472917	2.02536	0.784402	0.3758
AT1G17345	4.4822	0.812758	5.21522	0.0223915	-0.423606	0.415415	0.112908	0.736858
AT1G17380	-2.50152	1.32943	6.8576	0.00882749	0.728596	0.603878	0.405564	0.524231
AT1G18300	-2.27243	5.09762	104.803	1.37681e-24	0.25663	3.31909	0.641609	0.42313
AT1G18420	1.13931	2.99317	6.40977	0.0113505	0.550095	1.99169	1.01032	0.314828
AT1G18550	-1.03388	2.95397	6.01225	0.0142081	-0.0269081	3.53249	0.00824727	0.92764
AT1G18590	-1.09467	4.00511	14.0587	0.000177266	-0.0533899	4.1484	0.0494983	0.823939
AT1G18740	-1.31015	5.42929	45.8466	1.28401e-11	0.28564	4.78638	2.07494	0.149738
AT1G19180	-1.01568	5.6286	30.6702	3.06393e-08	0.335909	5.63793	4.42294	0.0354607
AT1G19330	-1.26635	2.92994	8.77538	0.00305376	0.00681656	2.74024	0.000299934	0.986182
AT1G19380	-1.48202	2.76308	10.4023	0.00125889	-0.102993	1.79995	0.0301606	0.862126
AT1G20850	1.01163	5.92998	32.2204	1.37917e-08	0.152436	6.69942	1.38897	0.238581
AT1G22340	-3.90709	0.365171	4.02632	0.0447974	-0.528074	0.268353	0.141272	0.70702
AT1G22770	1.33742	5.07729	35.0004	3.30423e-09	0.939407	4.96581	23.7762	1.08333e-06
AT1G23010	-1.30781	3.11719	10.7308	0.00105395	-0.811431	1.54354	1.41625	0.234023
AT1G23040	1.01048	4.97877	19.6581	9.26844e-06	0.462417	5.42841	7.51538	0.00611825
AT1G23130	-1.14129	3.05775	7.88091	0.00499664	0.0719859	2.25083	0.0220144	0.882049
AT1G23205	1.09702	3.29395	7.55931	0.00597088	-0.497281	3.57372	2.88708	0.0892947
AT1G24090	-1.09986	2.6032	5.16294	0.0230754	-0.667334	2.14548	1.73182	0.18818
AT1G24320	1.31479	2.34474	4.8359	0.0278748	-0.286468	3.7004	1.05169	0.305119
AT1G24610	-1.21325	3.09826	9.15431	0.00248179	-0.865601	3.38411	7.55768	0.00597626
AT1G26200	-1.73873	1.58284	4.75819	0.0291609	0.25118	1.1554	0.0923562	0.761203
AT1G26210	4.1813	0.67716	4.13114	0.0421029	0.342626	0.87739	0.125012	0.723661
AT1G26250	1.83122	2.56472	10.2747	0.001349	0.609719	1.50815	0.765995	0.38146
AT1G27180	1.07635	3.31231	7.31893	0.00682406	0.357967	3.31396	1.23643	0.266163
AT1G27420	1.72088	3.31829	16.9179	3.90551e-05	0.118492	3.41554	0.14816	0.700301
AT1G27610	4.18182	0.677207	4.13234	0.0420731	0.102106	0.410767	0.0067959	0.934299
AT1G27730	-2.75076	4.80511	120.386	5.35178e-28	0.953083	4.23355	15.757	7.20597e-05
AT1G27740	1.61462	3.86033	22.3072	2.3257e-06	0.0223792	3.06532	0.00406611	0.949157
AT1G27950	-1.11688	5.90609	41.2468	1.34613e-10	-0.338417	5.78673	4.88499	0.0270929
AT1G28010	-2.61929	1.33954	7.55157	0.00599658	0.339836	0.974315	0.137669	0.71061
AT1G28590	-3.90158	0.36491	4.01619	0.0450675	0	-0.395551	0	1
AT1G28650	-4.51502	0.54023	6.23196	0.0125476	-0.154671	0.0187921	0.00784494	0.929422
AT1G28815	1.25987	2.85909	6.92045	0.00852252	0.221857	3.68282	0.623011	0.429932
AT1G29000	-1.12568	3.53067	10.7974	0.00101668	0.476405	3.77604	3.02221	0.0821336
AT1G29660	-2.6053	1.74485	11.3207	0.000766679	0.111022	1.77583	0.033993	0.853722
AT1G29740	2.36554	1.39178	4.75381	0.0292352	0.908486	1.3706	1.44994	0.22854
AT1G30050	2.97761	1.77038	9.6613	0.00188229	-0.255823	1.06714	0.0891508	0.76526
AT1G30140	-2.55681	1.37396	7.45255	0.00633549	0	-0.395551	0	1
AT1G30530	-2.28948	2.28409	15.4615	8.42445e-05	-0.945119	1.10619	1.23312	0.266804
AT1G30750	1.16618	5.46283	34.0786	5.30509e-09	0.168674	6.06546	1.36742	0.242257
AT1G31190	-1.01662	2.63238	4.49556	0.0339848	-0.0324478	2.20773	0.00433295	0.947517
AT1G31580	-1.14694	2.42377	4.8253	0.0280466	0.147258	2.99463	0.166937	0.682849
AT1G32920	-1.63821	5.97995	88.2923	5.72979e-21	0.279986	5.2224	2.49335	0.114331
AT1G32928	-1.18179	4.42021	21.0193	4.55087e-06	0.564604	3.72613	4.08411	0.0432903
AT1G33102	-2.29779	1.42011	6.58794	0.0102683	0.843758	1.7187	1.76404	0.184123
AT1G33280	1.04354	3.3728	7.26554	0.00702986	0.355484	3.40341	1.30425	0.25344
AT1G33475	4.34732	0.747289	4.69094	0.0303237	-0.224899	0.72157	0.0451466	0.831735
AT1G33700	1.03304	5.52129	28.1172	1.14362e-07	0.176088	5.38783	1.08283	0.298067
AT1G34520	2.80646	1.66607	8.05002	0.00455098	-0.228733	1.8518	0.156904	0.692023
AT1G34540	1.92116	2.33756	9.10302	0.00255236	0.263212	1.95519	0.226301	0.634281
AT1G34670	-1.01188	4.19213	13.5261	0.000235363	-0.36708	5.01781	3.8863	0.0486837
AT1G35140	-1.83334	2.43502	11.9134	0.000557482	0.131212	1.90315	0.0539797	0.816278
AT1G35330	1.28064	2.71379	6.29624	0.0121006	0.175121	3.04704	0.245489	0.62027
AT1G42550	-1.08844	3.2636	8.35702	0.0038426	-0.0158804	2.02128	0.000926597	0.975716
AT1G44318	5.51929	1.39005	11.6854	0.000630099	0.19564	1.87075	0.116555	0.732802
AT1G45015	1.16613	4.22327	15.9278	6.58412e-05	0.876089	5.00461	21.2026	4.13584e-06
AT1G46480	-1.08345	2.49136	4.55935	0.0327413	0.281429	2.2991	0.349226	0.554552
AT1G47130	-2.94486	1.58937	11.7039	0.000623886	0.392429	0.10619	0.0584201	0.809011
AT1G48260	1.75001	2.35913	8.03256	0.00459507	0.844188	2.69101	4.16166	0.0413509
AT1G48870	-2.89654	1.01591	6.06666	0.013777	0.177475	0.416142	0.0190994	0.890082
AT1G48880	1.2853	3.21144	9.42103	0.00214554	0.240429	3.54852	0.665016	0.414796
AT1G48930	1.04395	5.86083	33.3825	7.58679e-09	0.501735	5.34793	8.52953	0.00349487
AT1G49380	-1.43277	2.07804	5.34213	0.0208175	0.388923	1.7188	0.389147	0.532749
AT1G50060	1.324	4.31008	21.3423	3.84509e-06	-0.571846	4.2694	6.13824	0.0132301
AT1G51220	-3.10959	0.694234	4.58708	0.0322157	0.664686	-0.0729509	0.118745	0.7304
AT1G51440	-3.95253	0.36719	4.10891	0.0426597	-0.849712	0.66373	0.604767	0.436766
AT1G51850	1.14848	3.97953	13.3067	0.00026456	0.772094	4.89491	15.6607	7.5823e-05
AT1G52050	1.31436	5.35243	40.0572	2.47403e-10	0.317603	4.8831	2.70702	0.0999101
AT1G52060	1.27462	6.03295	52.1466	5.17757e-13	0.360494	5.99914	6.04847	0.0139196
AT1G52070	1.34424	7.13406	85.8031	2.01546e-20	0.364846	6.87864	8.34842	0.00386084
AT1G52315	-2.05363	1.12529	3.86388	0.0493383	-0.859628	1.60385	1.68064	0.194841
AT1G52410	-1.23008	2.35582	5.21717	0.0223665	-0.706195	3.00672	3.84893	0.0497798
AT1G52530	-1.64602	1.50635	3.9679	0.0463775	0.144228	1.50967	0.0436509	0.834505
AT1G52990	4.61331	0.87611	5.76691	0.0163321	0	-0.395551	0	1
AT1G53600	-2.805	0.957419	5.43026	0.0197922	-0.575821	0.268228	0.165786	0.683885
AT1G53770	1.21889	3.83468	13.321	0.000262555	0.0480088	3.86261	0.0329538	0.85595
AT1G53920	1.37319	4.13156	20.1225	7.26974e-06	0.809702	4.33689	12.4102	0.000427143
AT1G53980	5.13323	1.15607	8.55581	0.00344477	0.173292	1.90934	0.0939329	0.759236
AT1G54200	-1.49366	1.86756	4.68106	0.0304986	-0.23286	1.84808	0.162284	0.687063
AT1G54940	1.13876	2.90546	6.02407	0.0141133	0.470778	2.66727	1.31335	0.251791
AT1G55180	4.16815	0.676007	4.10139	0.0428498	-0.947852	1.41807	1.70231	0.191988
AT1G55240	1.20852	3.57172	10.9684	0.000927014	0.32429	4.7572	2.64283	0.10402
AT1G55290	1.0891	2.56978	4.22856	0.0397511	0.0830885	1.90259	0.0219061	0.882337
AT1G55700	-4.53331	0.54111	6.28233	0.0121959	0.373384	0.109042	0.0534748	0.817124
AT1G55910	1.74	2.38466	8.03602	0.00458629	0.217934	3.11954	0.399683	0.527254
AT1G56555	4.47645	0.81221	5.19893	0.0226023	-0.830575	0.342792	0.384041	0.53545
AT1G56660	-1.76747	9.45071	301.575	1.76837e-67	0.148481	8.39264	1.77223	0.183109
AT1G58370	1.16722	3.29409	8.44816	0.00365472	-0.0976869	3.68731	0.121638	0.727265
AT1G60505	1.02681	2.78403	4.48512	0.0341929	0.517204	2.6316	1.53065	0.216018
AT1G60545	1.06831	3.00972	5.77281	0.0162774	0.373067	3.18386	1.21965	0.269431
AT1G61080	1.17897	2.45129	4.40966	0.0357378	0.117074	1.90463	0.043108	0.835522
AT1G61340	-1.31495	3.39098	13.2035	0.000279531	0.965117	2.58417	4.94506	0.026167
AT1G61950	1.40228	2.01946	3.88204	0.0488072	0.555256	1.54332	0.658289	0.417166
AT1G62050	-1.15564	2.42595	4.90114	0.0268407	0.778189	3.01734	4.58883	0.0321827
AT1G62760	-3.22029	0.761931	5.24536	0.0220069	0	-0.395551	0	1
AT1G63440	-1.1213	3.85667	13.2714	0.000269586	-0.0448175	5.05199	0.0589445	0.808172
AT1G63450	1.08676	3.85291	10.9467	0.000937945	0.0742404	3.34834	0.0551015	0.814413
AT1G63600	2.83249	2.82753	24.2469	8.4841e-07	0.702431	3.04376	3.81285	0.0508629
AT1G63855	1.58183	2.3843	6.93605	0.0084485	-0.211987	2.39447	0.215213	0.642713
AT1G64000	-1.11088	3.24881	8.61595	0.00333287	-0.687433	3.49815	5.17812	0.0228746
AT1G64065	-2.20473	1.66815	7.95289	0.00480175	0.0284649	1.57037	0.001908	0.965159
AT1G64500	-1.6239	2.77422	12.4628	0.000415278	-0.00930824	1.83282	0.000270169	0.986886
AT1G64670	-1.53825	1.66773	4.10513	0.0427553	0.443171	1.80171	0.548519	0.458925
AT1G64770	-2.21179	1.18137	4.67332	0.0306364	0.2018	1.14784	0.059954	0.806569
AT1G64780	-1.15072	6.35251	51.8174	6.12213e-13	-0.582535	7.73838	25.1077	5.42835e-07
AT1G64930	1.6293	3.26421	14.7674	0.000121677	0.438657	2.71622	1.18001	0.277356
AT1G64940	-2.15781	1.17768	4.44797	0.0349447	-0.331531	1.34535	0.199831	0.654858
AT1G66400	-1.08058	4.73946	21.3208	3.88855e-06	0.510895	4.26423	4.80165	0.0284342
AT1G66500	-1.53803	4.27063	31.7651	1.74331e-08	0.899369	3.57181	9.05662	0.00261794
AT1G66700	1.22208	2.29781	4.05371	0.0440765	-0.245538	5.64351	2.40205	0.121179
AT1G66950	-2.48618	1.66973	9.78059	0.00176401	-0.873605	1.26713	1.25876	0.261889
AT1G67100	-1.29472	2.21377	5.03808	0.0247976	-0.418947	0.410405	0.110483	0.739595
AT1G67110	-1.15599	2.94418	7.42259	0.00644183	0.0149452	1.84909	0.000676773	0.979246
AT1G67290	-3.99314	0.36895	4.18365	0.0408175	0	-0.395551	0	1
AT1G67370	1.24155	2.51079	5.05491	0.0245579	0.173508	1.3118	0.0521366	0.819387
AT1G67470	-1.55149	2.05586	6.06096	0.0138215	0.567605	1.10584	0.443157	0.505604
AT1G67650	1.95574	1.77409	5.33296	0.0209274	0.655391	2.26457	1.79692	0.180088
AT1G67760	-1.11285	2.72905	5.7853	0.0161621	-0.501777	1.54266	0.549515	0.458517
AT1G68470	-1.08742	2.40077	4.2604	0.0390126	0.137299	1.54194	0.0413178	0.838926
AT1G68850	-1.13942	5.13744	30.1077	4.09432e-08	-0.609446	5.58181	14.2197	0.000162726
AT1G68940	1.19791	3.26095	8.63621	0.00329602	0.351609	3.64817	1.51717	0.21805
AT1G70410	1.02124	6.36809	39.1696	3.89688e-10	0.209651	7.1061	2.91109	0.0879745
AT1G70650	-1.30467	2.95116	9.42951	0.00213563	0.338171	2.33681	0.517483	0.471919
AT1G70800	-1.72906	2.80492	14.367	0.000150482	-0.450018	2.45762	1.02533	0.311259
AT1G71520	-3.03841	1.07374	6.96674	0.00830483	0.907909	2.03998	2.78648	0.0950652
AT1G71910	2.12153	2.12531	8.54454	0.00346617	0.60911	2.10281	1.36621	0.242467
AT1G71990	1.02744	3.10552	5.76436	0.0163557	-0.493233	2.94659	1.81203	0.178267
AT1G72125	1.39448	2.38342	5.5824	0.0181432	-0.293336	2.51483	0.456987	0.499037
AT1G72360	-1.47213	3.66316	19.8522	8.37343e-06	-0.891393	3.23924	7.1989	0.0072957
AT1G72490	-1.91651	3.69247	32.9471	9.49031e-09	0.0678319	2.18907	0.0184902	0.891838
AT1G72610	-1.0311	3.78119	10.7649	0.0010347	0.400621	3.47972	1.74317	0.186739
AT1G73040	3.47382	1.51572	8.88531	0.00287526	-0.304492	1.14917	0.137237	0.711044
AT1G73300	1.25072	3.62013	12.0039	0.000531062	0.656202	4.17528	7.40941	0.00648918
AT1G73540	-2.79288	6.15727	239.281	6.27382e-54	-0.219354	4.1452	0.837411	0.36014
AT1G73580	1.05312	3.22565	6.64003	0.0099723	0.651904	2.77346	2.68567	0.101257
AT1G73750	1.2718	2.35035	4.52584	0.0333885	0.714273	2.12567	1.89369	0.168789
AT1G73810	-4.5051	0.539708	6.20395	0.0127478	-0.0492692	1.74614	0.006678	0.93487
AT1G73970	1.55539	2.90031	10.3207	0.00131578	-0.0962562	3.57001	0.10865	0.741686
AT1G74420	-4.24567	0.455512	5.12821	0.0235416	-0.0883772	-0.172718	0.0021323	0.963169
AT1G74450	-1.45724	3.18555	13.8797	0.000194974	0.404266	2.5847	0.90685	0.340953
AT1G74460	-1.15425	5.7355	41.5324	1.16317e-10	-0.552081	5.72924	12.4939	0.000408408
AT1G74830	1.35016	3.12082	9.61357	0.00193185	-0.0845667	2.50786	0.0379094	0.845626
AT1G74930	-4.81332	2.59932	55.3003	1.04056e-13	-0.8269	0.342624	0.380874	0.537137
AT1G75460	-1.453	2.62094	8.95004	0.00277513	0.388835	1.47692	0.30705	0.579497
AT1G75520	-1.08314	2.44401	4.39129	0.0361248	-0.277963	2.28914	0.340397	0.559601
AT1G75750	1.23536	9.49585	152.416	5.3659e-35	0.903489	9.82769	71.2896	3.1144e-17
AT1G76185	1.18397	2.96752	6.70896	0.00959397	-0.118129	3.13284	0.119139	0.729971
AT1G76210	2.54901	1.89574	8.76036	0.00307902	0.996222	1.50667	1.96871	0.160587
AT1G76230	4.17498	0.676607	4.11683	0.0424606	-0.363555	0.545368	0.0988647	0.753197
AT1G76470	1.31648	2.34087	4.84196	0.0277769	-0.658146	2.773	2.79778	0.094397
AT1G76640	-1.69363	2.66348	12.3342	0.00044487	-0.0724855	1.37836	0.00982876	0.921027
AT1G76650	-2.25302	4.12396	58.0547	2.5657e-14	0.0393581	2.20845	0.00645514	0.935964
AT1G77760	-1.18426	5.93451	47.1889	6.47392e-12	-0.0497692	7.01263	0.161149	0.688102
AT1G78206	1.8356	2.29244	8.07341	0.00449262	0.52679	1.79274	0.766306	0.381364
AT1G78430	-1.007	2.5935	4.28129	0.038536	-0.41259	2.76032	1.09596	0.295156
AT1G78460	-1.13205	2.51308	5.06193	0.0244585	-0.975983	0.544766	0.685526	0.407692
AT1G78730	-1.00608	2.49256	3.9361	0.0472621	0.783096	1.47926	1.21285	0.27077
AT1G79130	4.48268	0.812804	5.21658	0.022374	-0.766368	0.666555	0.495527	0.481473
AT1G79250	2.49216	1.47721	5.59873	0.0179749	-0.916092	0.546483	0.607107	0.43588
AT1G80100	-1.83233	2.56586	13.2394	0.000274233	0.413285	2.61378	0.971025	0.324426
AT1G80840	-2.44455	3.78421	53.2797	2.90856e-13	-0.0162967	2.89836	0.00191685	0.965078
AT2G02060	-3.06333	1.07555	7.08874	0.00775788	0.301194	1.57653	0.201684	0.653366
AT2G02690	2.33876	1.39611	4.64678	0.0311136	0.444339	1.51617	0.412715	0.520596
AT2G04090	-1.4299	2.46857	7.69658	0.00553331	0.551068	3.53136	3.38694	0.065717
AT2G05100	-1.00313	4.97026	21.2021	4.13681e-06	0.108019	4.61875	0.271664	0.602219
AT2G05160	1.07049	3.14631	6.39147	0.0114681	-0.00383808	3.37412	0.000148547	0.990276
AT2G05215	-1.05497	3.41946	8.79398	0.00302279	0.13024	3.88935	0.244969	0.620641
AT2G05590	1.10865	4.45914	16.8195	4.11327e-05	-0.042264	4.10824	0.0303961	0.861595
AT2G05940	-1.23164	4.59654	25.1288	5.36926e-07	-0.175597	4.06222	0.505918	0.476912
AT2G07305	2.27587	1.35025	4.25988	0.0390245	0.340182	1.22738	0.184943	0.66716
AT2G07599	-1.2395	2.42642	5.62367	0.0177209	-0.616615	2.23689	1.58773	0.207653
AT2G07617	-3.90709	0.365171	4.02632	0.0447974	-0.167895	0.0193256	0.00905889	0.924173
AT2G07706	-1.13865	2.61467	5.5464	0.0185202	0.199732	2.74936	0.253252	0.614795
AT2G07761	-3.90158	0.36491	4.01619	0.0450675	0.687196	-0.0716108	0.12547	0.723177
AT2G13810	4.34154	0.746761	4.67616	0.0305858	-0.0459959	3.30419	0.0205274	0.886074
AT2G14115	-1.61868	2.02161	6.33518	0.0118377	0.184481	2.46345	0.171954	0.678382
AT2G14620	1.69834	1.83867	4.51717	0.0335581	0.287732	2.12382	0.315823	0.57413
AT2G15090	-1.19474	2.63476	6.19181	0.0128355	0.419937	2.08619	0.645135	0.421859
AT2G15350	2.77647	1.10749	4.2459	0.039347	0.16025	1.60107	0.0589708	0.80813
AT2G15490	-1.07958	4.55481	19.059	1.26834e-05	-0.11798	5.95145	0.639285	0.423971
AT2G15880	1.28823	4.17413	18.4122	1.78034e-05	0.276649	3.89513	1.10689	0.292761
AT2G16060	-1.41459	6.67527	86.2441	1.6128e-20	0.194636	5.18222	1.19764	0.273797
AT2G17033	1.12443	2.53515	4.30797	0.0379361	0.583985	2.55469	1.82485	0.17674
AT2G17880	-1.29825	2.74654	7.94621	0.00481951	-0.853587	2.51195	3.79117	0.0515256
AT2G17890	4.33477	0.74614	4.65888	0.0308951	0.42469	1.01559	0.226518	0.634119
AT2G18120	-3.32019	1.18759	9.00032	0.00269981	0.45001	0.664567	0.170021	0.680094
AT2G18150	-2.72729	2.27763	20.3816	6.34897e-06	-0.948593	1.90627	2.75818	0.0967607
AT2G18260	4.75168	0.938607	6.38368	0.0115186	0.262218	1.06842	0.0917494	0.761965
AT2G18560	-1.3688	2.59358	7.82566	0.0051517	-0.66997	2.84678	3.07807	0.0793568
AT2G18735	-1.04669	2.96051	6.17231	0.0129777	-0.210389	2.76543	0.286574	0.592426
AT2G19130	1.22997	2.86618	6.60173	0.010189	0.527719	3.60477	3.27582	0.0703101
AT2G20020	-1.22561	3.02139	8.80773	0.00300009	0.366641	3.06062	1.07607	0.29958
AT2G20520	1.55809	4.744	37.174	1.08335e-09	0.589874	4.38311	6.90253	0.00860835
AT2G20625	-3.92137	0.365788	4.05179	0.0441264	0	-0.395551	0	1
AT2G21100	-1.31171	5.15984	40.0978	2.42311e-10	-0.566337	4.75804	8.06888	0.00450387
AT2G21210	-1.54443	1.80368	4.70672	0.0300467	-0.688583	2.00037	1.61595	0.20366
AT2G21430	1.27108	2.32237	4.45395	0.0348225	0.657861	1.60166	0.967293	0.325358
AT2G21610	2.75739	1.62941	7.59793	0.00584433	-0.0177183	1.96809	0.00109249	0.973632
AT2G22620	1.65128	2.67479	9.4751	0.0020832	0.104778	3.42312	0.115523	0.733942
AT2G22830	1.05308	3.55658	8.42996	0.00369148	0.0111282	3.09409	0.00101811	0.974546
AT2G23170	-1.31696	2.23635	5.32722	0.0209964	0.260646	0.875735	0.0736285	0.786126
AT2G23620	1.14016	4.03057	13.6131	0.0002247	0.281331	4.37136	1.58427	0.208149
AT2G24130	-3.94132	0.366667	4.08796	0.0431916	-0.541892	0.829924	0.298541	0.584799
AT2G24240	1.16053	2.95433	6.40197	0.0114005	0.459835	3.79763	2.85157	0.0912871
AT2G24250	1.57499	2.12771	5.31142	0.0211876	0.177658	1.69264	0.0798165	0.777547
AT2G24400	1.33792	2.47189	5.57802	0.0181887	0.294855	2.18525	0.349248	0.55454
AT2G24590	-1.13481	5.65151	38.6232	5.15534e-10	-0.889159	5.72386	31.8079	1.70536e-08
AT2G24700	-2.65231	0.894412	4.61008	0.0317864	0.952408	0.663572	0.72591	0.394214
AT2G24820	-1.12819	2.30993	4.21896	0.0399767	0.608138	2.06212	1.31057	0.252294
AT2G25220	-1.16424	2.54579	5.5154	0.0188512	0.00461729	1.90463	7.02036e-05	0.993315
AT2G25450	-1.1185	7.65713	73.6047	9.64186e-18	0.0476982	8.0887	0.177157	0.673829
AT2G25680	1.58853	3.31113	14.6075	0.000132448	-0.283	3.68168	1.018	0.312996
AT2G25770	-1.71456	1.77352	5.57379	0.0182327	-0.154141	2.01683	0.0834714	0.772648
AT2G25940	1.217	3.34352	9.38838	0.00218408	-0.15979	2.28554	0.111967	0.737916
AT2G26820	-1.4862	1.69093	3.94793	0.046931	-0.842684	3.1558	6.02051	0.0141418
AT2G27370	1.07648	5.14518	24.662	6.83995e-07	0.328166	5.81524	4.60268	0.0319238
AT2G28440	1.05384	3.04712	5.81665	0.0158764	-0.246877	2.50849	0.322844	0.569905
AT2G28570	1.03952	6.32844	39.56	3.19097e-10	0.528471	6.17683	14.0002	0.000182869
AT2G28690	-1.93094	2.34801	12.1066	0.000502592	0.730988	0.773428	0.494667	0.481854
AT2G29650	1.12787	2.43318	3.98577	0.0458882	0.278008	2.29911	0.340835	0.559349
AT2G30020	-2.25309	4.68362	80.5518	2.86671e-19	0.597902	3.88748	5.06122	0.0244686
AT2G30040	-1.17306	2.26269	4.35593	0.0368821	-0.191494	2.0459	0.131944	0.716425
AT2G30395	1.03471	3.10386	5.84525	0.0156205	0.501335	3.56194	2.87708	0.0898512
AT2G30400	1.34819	2.4711	5.66507	0.0173074	0.0914907	3.24345	0.0773343	0.780943
AT2G30750	2.54734	1.51647	6.00676	0.0142524	0.0472741	2.67	0.0133464	0.908028
AT2G31560	1.43398	2.72822	7.77296	0.00530413	0.442322	2.66093	1.15106	0.283328
AT2G31790	-1.29538	3.8884	18.0136	2.1948e-05	-0.862818	3.59287	8.7123	0.00316125
AT2G31865	1.05794	2.64725	4.24259	0.0394238	-0.175637	2.04615	0.111204	0.738779
AT2G32030	1.37054	2.58994	6.43202	0.0112092	0.758808	2.37455	2.60062	0.106824
AT2G32050	-3.8906	0.364388	3.99604	0.0456093	0.746945	0.190693	0.239698	0.624425
AT2G32100	2.28483	1.34836	4.29299	0.0382717	0.940007	1.23123	1.34647	0.245898
AT2G32270	1.20957	4.61824	21.8309	2.98055e-06	0.390105	4.69815	3.67729	0.0551606
AT2G32690	-1.03473	4.04978	12.9128	0.00032646	0.445794	3.73961	2.57975	0.108241
AT2G32860	-2.78649	0.956808	5.35873	0.0206202	0.161307	0.412381	0.0159262	0.899574
AT2G32960	-1.3659	2.3107	6.13378	0.0132635	-0.880814	3.07376	6.22293	0.0126118
AT2G33050	-1.22576	2.23726	4.63565	0.0313161	0.123865	1.22937	0.0250337	0.874283
AT2G33460	1.12424	2.43076	3.95627	0.0466991	-0.426706	2.30988	0.812162	0.367483
AT2G33580	-1.20527	2.44785	5.42697	0.0198295	0.0673167	2.91357	0.0329224	0.856018
AT2G33735	1.08734	2.56857	4.21302	0.0401167	0.413051	2.18519	0.680997	0.409245
AT2G33850	-2.14114	1.63165	7.28529	0.00695302	0.196418	1.33773	0.0697157	0.791752
AT2G34220	4.49096	0.813593	5.24012	0.0220733	0.95869	0.479295	0.586194	0.443896
AT2G34390	-2.47964	2.34545	18.6164	1.59956e-05	0.22579	1.9678	0.170287	0.679858
AT2G34620	-2.51483	1.12557	5.45787	0.0194818	0.100389	0.776803	0.00922322	0.923491
AT2G35200	1.33223	2.09824	3.89911	0.0483138	0.490156	2.18948	0.954773	0.328509
AT2G35310	-2.42161	1.07143	4.85224	0.027612	-0.480263	0.413301	0.142924	0.705392
AT2G35730	1.29255	3.32868	10.3881	0.00126861	0.469627	3.23571	1.99968	0.157335
AT2G35770	-1.15561	4.75774	24.6495	6.88467e-07	-0.132923	4.85684	0.471199	0.492437
AT2G35890	1.04933	2.98002	5.49221	0.0191028	0.51454	2.6247	1.51174	0.218875
AT2G36145	-1.33167	1.95905	4.07025	0.0436469	0.311342	1.19385	0.148516	0.699958
AT2G36355	1.0477	2.55222	3.87135	0.0491191	0.657628	2.95934	3.15545	0.0756763
AT2G36430	1.40209	2.50981	6.26356	0.0123258	0.17227	3.37888	0.302445	0.582355
AT2G37150	1.07873	3.60227	9.14366	0.00249628	0.187506	3.68475	0.444572	0.504925
AT2G37210	-3.54793	1.67347	16.6514	4.49419e-05	-0.803097	1.74733	1.70857	0.191173
AT2G37700	2.15538	2.65355	14.2745	0.000158059	0.953137	2.06244	3.11961	0.0773574
AT2G37710	-1.06679	4.15109	14.6504	0.000129463	0.113969	4.53088	0.287706	0.591695
AT2G38380	-1.07657	7.89489	73.3228	1.11213e-17	-0.0995836	7.43529	0.703356	0.40166
AT2G38390	-1.30267	6.18923	61.8506	3.7322e-15	-0.826497	6.13626	33.3177	7.84368e-09
AT2G38540	-1.025	4.65755	18.2636	1.92483e-05	0.296371	4.58949	1.99531	0.157789
AT2G39040	1.01103	3.90804	9.94667	0.00161176	0.238816	3.69348	0.724168	0.394781
AT2G39200	1.08451	3.48807	8.4653	0.00362045	0.642018	5.02681	11.6466	0.000643389
AT2G39370	1.25369	3.05866	8.02469	0.00461507	0.797987	3.5478	7.03113	0.0080114
AT2G39470	-2.2094	1.66865	7.98874	0.0047076	0.573481	1.72219	0.837781	0.360034
AT2G39690	1.2885	2.53093	5.51003	0.0189092	-0.332901	1.82673	0.323305	0.569629
AT2G40000	-1.18905	6.4699	57.336	3.6968e-14	-0.746321	6.50407	30.9877	2.60162e-08
AT2G40711	-1.31827	2.42	6.32291	0.0119199	0.218577	1.82799	0.138625	0.709652
AT2G40750	1.72755	2.36319	7.82967	0.00514027	0.976623	4.00644	14.2414	0.000160859
AT2G40850	4.6155	0.876326	5.77373	0.0162688	0.715022	0.187615	0.221269	0.638075
AT2G41010	-1.2581	3.35737	11.8326	0.000582191	-0.486297	2.88869	1.67373	0.195762
AT2G41170	-1.5578	3.57072	20.6358	5.55951e-06	-0.75919	3.75933	7.52535	0.00608446
AT2G41480	-1.01563	3.87166	11.0292	0.000897094	-0.739843	6.44099	30.0371	4.24598e-08
AT2G41835	1.0741	3.35767	7.53985	0.00603569	0.900283	3.35671	7.78206	0.00527749
AT2G41890	-1.17027	3.27214	9.66867	0.00187476	-0.21649	3.42273	0.495827	0.481341
AT2G41970	1.17035	4.13504	15.1888	9.73235e-05	0.0626605	3.99866	0.0614503	0.804219
AT2G42485	1.52001	2.07167	4.75806	0.0291632	0.209864	2.72727	0.274255	0.600492
AT2G42760	-1.52747	5.52555	64.3039	1.07472e-15	0.289599	5.25792	2.73282	0.0983079
AT2G42840	-2.23615	5.55539	128.742	7.96449e-30	-0.762509	5.18227	18.0855	2.11339e-05
AT2G43100	-1.76068	4.41405	44.5781	2.45347e-11	-0.891286	4.46482	16.5684	4.6952e-05
AT2G43500	-1.13177	2.25842	4.05099	0.0441473	-0.721957	2.41543	2.50552	0.11345
AT2G43590	-1.0585	4.48455	17.6372	2.67484e-05	-0.509915	7.29376	17.8328	2.41352e-05
AT2G43660	2.42775	1.43674	5.16429	0.0230574	0.535268	0.34416	0.157534	0.691437
AT2G43840	1.22177	2.84415	6.44959	0.0110989	0.965098	2.73248	5.5561	0.0184178
AT2G45150	1.04336	2.69878	4.32807	0.0374906	0.166419	2.442	0.137634	0.710645
AT2G45490	1.24476	3.12609	8.31767	0.00392675	0.539644	3.08796	2.34459	0.125721
AT2G45630	1.02596	2.71878	4.22221	0.0399001	0.426859	2.39934	0.857914	0.354325
AT2G45890	1.34758	3.83741	15.8037	7.03022e-05	0.612139	3.60915	4.39241	0.0361012
AT2G46320	1.15348	3.17592	7.56158	0.00596335	0.00295185	3.09135	7.92682e-05	0.992896
AT2G46650	-1.60024	4.52063	39.6319	3.07571e-10	-0.945875	4.29616	16.6422	4.51622e-05
AT2G46760	1.18862	2.57107	4.91433	0.0266365	0.940195	2.58645	4.69677	0.0302211
AT2G47520	-1.07375	3.34615	8.63493	0.00329833	0.99031	1.62725	2.16352	0.141323
AT2G47540	1.02323	5.57205	28.1128	1.14627e-07	-0.141476	5.01231	0.574181	0.448604
AT3G00980	-4.30914	0.458414	5.27455	0.0216409	-0.116407	-0.17389	0.00314117	0.955305
AT3G01420	1.26014	7.48515	84.9322	3.12992e-20	0.54212	9.32394	25.2669	4.99825e-07
AT3G01835	-4.07546	1.18324	11.4792	0.00070399	-0.0883772	-0.172718	0.0021323	0.963169
AT3G01845	-1.51778	2.69049	10.2519	0.00136572	0.785296	0.409346	0.366201	0.545083
AT3G02000	-1.64599	1.83927	5.48405	0.0191922	-0.37501	2.41835	0.684991	0.407875
AT3G02110	-1.26643	2.57864	6.63746	0.00998665	-0.489203	2.3582	1.10992	0.292101
AT3G02390	2.09145	1.59741	4.92385	0.0264901	0.111082	2.08539	0.0456452	0.830822
AT3G02480	1.52907	3.06082	11.2662	0.000789533	0.0986515	3.15977	0.0847118	0.771011
AT3G02510	-1.0296	3.20845	7.20136	0.0072857	-0.242772	2.70141	0.362226	0.547274
AT3G02680	-1.10631	3.55579	10.5621	0.00115461	-0.553148	3.13825	2.59373	0.107289
AT3G02885	-1.66134	2.02663	6.68733	0.00971111	-0.381112	1.74496	0.390246	0.532171
AT3G02990	-1.54648	2.6803	10.5347	0.00117185	-0.675915	3.32054	4.4493	0.0349174
AT3G03800	4.33602	0.746256	4.66207	0.0308377	0.347366	0.105618	0.0470225	0.828328
AT3G04640	-1.14707	4.27037	18.1363	2.05786e-05	0.312062	4.53932	2.14962	0.142608
AT3G04903	4.95801	1.05186	7.4791	0.00624275	-0.143202	0.020771	0.00687351	0.933926
AT3G05140	-2.02421	1.45906	5.50584	0.0189545	0.010757	1.65403	0.000266532	0.986975
AT3G05480	-1.5132	2.24609	7.00936	0.00810941	0.746182	2.14098	2.09285	0.147992
AT3G05625	-3.8906	0.364388	3.99604	0.0456093	-0.176626	0.019664	0.00990203	0.920734
AT3G05685	1.24276	2.60918	5.48051	0.0192311	0.347067	2.72895	0.750414	0.386347
AT3G05860	1.86686	1.70444	4.66174	0.0308437	-0.334334	0.660419	0.0962298	0.756402
AT3G05995	4.18156	0.677184	4.13174	0.042088	0.614841	0.716121	0.333278	0.563736
AT3G06025	-3.93248	0.366311	4.07242	0.0435907	0	-0.395551	0	1
AT3G06355	-1.06169	8.15951	77.0511	1.68467e-18	-0.346999	8.41539	9.65853	0.00188513
AT3G06360	2.11612	1.59515	5.04486	0.0247007	0.315895	1.66048	0.241938	0.622811
AT3G06690	1.38569	2.27436	4.95776	0.0259755	0.782225	1.90275	1.84104	0.174831
AT3G06840	-1.12646	2.23861	3.92739	0.0475077	-0.219057	2.37366	0.225659	0.634762
AT3G06890	-1.05776	2.38003	3.95646	0.0466937	-0.162785	2.07086	0.0971134	0.755322
AT3G06990	1.31612	2.47195	5.39383	0.0202096	0.685325	2.63652	2.66342	0.102682
AT3G07070	1.06622	5.19932	25.0562	5.5754e-07	0.192676	4.99467	1.0588	0.303491
AT3G07080	1.18139	3.1562	7.71933	0.00546403	0.115632	3.14591	0.114845	0.734694
AT3G07195	-1.48454	2.85163	11.2103	0.000813662	-0.486651	3.9643	3.59651	0.0579033
AT3G08490	-1.35564	2.24022	5.6483	0.0174737	0.179327	2.40847	0.155461	0.693371
AT3G08770	-1.03142	3.46492	8.62355	0.003319	0.0361127	3.3152	0.0127806	0.90999
AT3G09430	-1.48328	2.18431	6.36929	0.0116123	0.105825	2.49328	0.0582371	0.809305
AT3G09660	2.09575	1.86861	6.47254	0.0109565	0.995431	1.8719	2.83519	0.0922223
AT3G10120	1.35228	2.58753	6.25259	0.0124024	0.898605	2.54806	4.19504	0.0405442
AT3G10180	-1.07578	2.89872	6.21279	0.0126843	-0.763271	2.73792	3.6356	0.0565582
AT3G10470	1.60373	1.95897	4.60124	0.0319506	-0.868192	0.722143	0.673005	0.412007
AT3G10740	1.45521	6.11213	67.7219	1.89899e-16	-0.0640694	6.60611	0.239698	0.624425
AT3G10930	-2.66952	3.93443	67.7963	1.82869e-16	0.792878	3.26198	5.67382	0.0172213
AT3G11170	-1.14696	3.96113	14.9575	0.00011001	0.211162	3.75867	0.592702	0.441378
AT3G12240	1.2257	3.26736	9.08582	0.00257647	0.290032	3.43908	0.894081	0.344375
AT3G12320	1.41048	2.02024	3.93004	0.0474329	0.829335	2.87746	4.63337	0.0313578
AT3G12830	-1.15836	4.18848	17.6099	2.71351e-05	0.332487	3.99934	1.71448	0.190408
AT3G13100	1.9941	2.54292	11.5543	0.000676119	0.213878	2.4329	0.224379	0.635724
AT3G13435	1.09673	5.92807	37.3826	9.73476e-10	0.293796	6.88966	5.42833	0.019814
AT3G13730	-1.44075	2.57828	8.5194	0.00351437	-0.259259	2.51931	0.358002	0.549619
AT3G13950	2.50194	1.47552	5.64369	0.0175197	0.744491	3.62281	6.50862	0.0107364
AT3G14160	1.52756	2.22651	5.61155	0.0178439	-0.424911	2.51307	0.955906	0.328222
AT3G15520	-1.09079	2.80655	5.96307	0.0146098	-0.42753	1.02071	0.234528	0.628187
AT3G15540	1.39467	3.30628	11.601	0.000659338	0.368007	3.50855	1.49748	0.221062
AT3G15700	1.50959	3.02803	10.84	0.000993584	0.461305	2.59802	1.19184	0.274961
AT3G16050	1.10013	4.7742	20.1268	7.25341e-06	0.240213	4.59332	1.32706	0.249331
AT3G16160	-4.21088	0.453851	5.04865	0.0246467	-0.106917	-0.172012	0.00278041	0.957947
AT3G16240	1.17147	8.76514	110.311	8.56825e-26	0.534656	9.08526	24.1879	8.74798e-07
AT3G16300	-1.07467	2.61482	4.94878	0.0261107	-0.794784	2.04115	2.22857	0.135481
AT3G16370	-1.3616	4.54927	29.5675	5.40967e-08	-0.329909	4.12603	1.86681	0.171843
AT3G16400	-1.22255	9.4562	149.295	2.57628e-34	-0.0499721	9.72494	0.221155	0.638162
AT3G16650	4.34129	0.746737	4.67552	0.0305972	0.44781	0.927261	0.226004	0.634504
AT3G16900	2.42	1.43565	5.12682	0.0235605	0.377912	2.06663	0.514164	0.473343
AT3G17670	-1.33726	2.87386	9.31728	0.00227046	-0.432092	2.31516	0.833953	0.361134
AT3G17690	3.73523	1.69721	11.5325	0.00068409	0.335153	1.54257	0.242864	0.622146
AT3G18250	2.7392	1.63055	7.48997	0.00620518	-0.702485	2.8988	3.4981	0.0614414
AT3G18260	1.03162	2.6498	4.03325	0.0446138	0.353385	2.93284	0.912599	0.339428
AT3G18295	2.47342	1.83421	7.9771	0.00473796	0.275208	1.60464	0.173776	0.676778
AT3G18310	1.0609	2.64404	4.26318	0.0389489	0.567805	2.3038	1.40157	0.236462
AT3G18970	-1.38032	1.96328	4.37839	0.0363993	0.418552	1.98812	0.589417	0.442646
AT3G19430	2.49343	3.51857	34.4651	4.34963e-09	-0.141569	3.12371	0.168834	0.681151
AT3G19530	-4.23182	0.454894	5.09715	0.0239667	0	-0.395551	0	1
AT3G19895	1.01379	4.07792	11.2613	0.000791628	-0.0767129	4.5102	0.129317	0.719141
AT3G20090	1.00984	3.41153	6.9893	0.00820076	0.0420659	3.95135	0.0267824	0.870004
AT3G20470	-2.11495	6.2254	153.016	3.96983e-35	-0.406315	5.47515	6.04813	0.0139223
AT3G20475	-2.64987	0.894266	4.60287	0.0319203	-0.420006	0.543789	0.129982	0.718452
AT3G20600	-1.06204	2.57331	4.68395	0.0304473	0.978255	2.44223	4.49505	0.0339948
AT3G20880	-3.59124	0.899153	7.28825	0.00694156	-0.778589	0.662223	0.510481	0.474932
AT3G21560	-1.47864	4.81026	40.8066	1.68607e-10	-0.653284	0.876521	0.457392	0.498846
AT3G21690	-1.34359	3.67328	16.7222	4.32972e-05	0.227821	3.90528	0.757254	0.384191
AT3G22800	1.06975	3.51873	8.45189	0.00364724	0.506788	3.63666	3.10417	0.0780943
AT3G23400	-1.3359	4.04559	21.14	4.27318e-06	0.419662	3.25825	1.62682	0.202146
AT3G23450	-1.2126	4.75371	26.6716	2.41475e-07	-0.25111	4.29393	1.20812	0.271707
AT3G23510	1.54639	4.34548	28.465	9.55601e-08	0.693668	4.8872	12.5838	0.000389229
AT3G23810	-1.03081	8.04606	70.4456	4.77594e-17	-0.105842	6.15139	0.558685	0.454792
AT3G23930	-1.46686	2.86389	11.0292	0.000897092	-0.0289701	3.28946	0.00807503	0.928398
AT3G24420	1.41162	3.58639	14.5476	0.000136724	-0.384447	3.6909	1.88095	0.170229
AT3G24520	-1.0457	4.41652	16.4664	4.95468e-05	-0.645825	3.67375	5.23633	0.0221215
AT3G25440	1.04904	3.43015	7.61335	0.00579454	0.203319	3.10119	0.343332	0.557913
AT3G25510	-1.62041	2.45423	9.61835	0.00192683	0.67283	2.65161	2.59238	0.107381
AT3G25770	-1.75226	1.55161	4.67367	0.0306301	0.391993	1.30582	0.263665	0.607614
AT3G25855	-1.84668	1.37141	4.2309	0.0396963	-0.123638	1.68882	0.0385177	0.844407
AT3G25950	1.21482	2.2764	3.95027	0.0468657	-0.133625	2.53394	0.0961937	0.756447
AT3G26210	1.16305	2.64632	5.01176	0.0251773	-0.0688475	4.28676	0.0907105	0.763276
AT3G26380	-1.29779	2.95835	9.40914	0.00215949	-0.18524	3.19435	0.306368	0.579918
AT3G26740	-1.11142	3.78014	12.4399	0.000420398	0.065328	3.20963	0.0384391	0.844564
AT3G26744	1.19282	3.15403	7.86795	0.00503257	0.35829	3.16094	1.10636	0.292877
AT3G26830	-1.16066	3.02888	7.98105	0.00472764	-0.0585867	3.08419	0.0283475	0.866295
AT3G27070	-1.31106	1.93422	3.851	0.0497183	-0.0691947	2.23038	0.020141	0.887144
AT3G27180	-1.00326	3.40494	7.85587	0.00506632	-0.556178	3.00351	2.38507	0.122502
AT3G27210	-1.09564	5.43711	32.6357	1.11385e-08	-0.0752488	5.38525	0.197652	0.656623
AT3G27400	-4.9499	0.696823	8.4984	0.00355518	0.368458	0.106951	0.052207	0.819267
AT3G27690	-1.32918	3.80458	17.8927	2.33867e-05	0.37964	3.94253	2.14383	0.143147
AT3G27900	-3.92137	0.365788	4.05179	0.0441264	0.523768	0.340174	0.151158	0.697432
AT3G27930	1.02357	4.52026	15.0912	0.000102489	0.140334	4.09288	0.329229	0.566115
AT3G27950	-1.81745	1.83739	6.58474	0.0102868	-0.691788	1.5435	1.03781	0.308333
AT3G28210	-2.15028	2.13959	12.0086	0.000529713	-0.402277	2.77115	1.05263	0.304904
AT3G28460	-1.06647	2.66596	5.08456	0.0241413	-0.0429715	2.29064	0.00810788	0.928253
AT3G29230	1.54126	1.93156	4.17516	0.0410226	0.077364	2.1842	0.024409	0.875849
AT3G43190	-1.18105	6.15883	51.1629	8.54345e-13	0.991492	4.33717	18.3927	1.79865e-05
AT3G43720	-1.12319	4.23628	17.0143	3.71213e-05	-0.236067	4.58669	1.28386	0.257184
AT3G43920	1.72883	1.8701	4.76302	0.0290791	0.748648	2.0858	2.00093	0.157205
AT3G44450	-1.64752	1.76586	5.13931	0.0233915	-0.147964	0.0187316	0.00726569	0.932072
AT3G44550	-1.58269	5.55681	70.0208	5.92287e-17	-0.750437	5.68372	22.5249	2.07648e-06
AT3G44670	1.2483	2.40861	4.68158	0.0304894	-0.0772938	2.64422	0.0353116	0.850945
AT3G44890	-1.14691	3.97523	15.062	0.000104085	-0.664507	3.84935	6.15692	0.0130911
AT3G44990	-1.04748	7.54311	62.7239	2.3959e-15	0.21558	5.47225	1.6918	0.193366
AT3G45080	1.41858	2.62108	7.01205	0.00809723	0.599209	2.48014	1.79826	0.179925
AT3G45390	4.33816	0.74645	4.66751	0.0307402	0.62521	1.29968	0.660161	0.416504
AT3G45430	2.49487	1.83404	8.12817	0.00435894	-0.305283	2.36038	0.43369	0.510185
AT3G45530	1.9227	1.47903	3.84548	0.0498824	-0.183844	1.92243	0.108553	0.741799
AT3G45960	-2.3779	1.62726	8.68329	0.00321196	0.525087	1.60769	0.623767	0.429652
AT3G46270	-2.18491	1.37244	5.72079	0.0167665	0.744434	2.79691	3.54291	0.0598028
AT3G46616	-1.96098	1.23374	4.01584	0.0450768	-0.360586	1.85133	0.389301	0.532668
AT3G47600	-1.6413	1.62793	4.46548	0.0345882	0.0890119	1.27191	0.0130943	0.908897
AT3G48450	-1.40324	4.02432	22.96	1.65586e-06	-0.946655	4.32132	16.9588	3.8223e-05
AT3G49360	1.0692	3.0157	5.79095	0.0161102	-0.527203	2.41847	1.34984	0.245308
AT3G49550	1.33139	3.12481	9.35011	0.00223016	0.291339	2.97266	0.642199	0.422917
AT3G50060	-1.81003	3.0951	19.4134	1.05345e-05	-0.127153	3.25402	0.151697	0.696919
AT3G50870	-1.48327	2.2415	6.72422	0.00951223	-0.329868	2.26962	0.471777	0.492172
AT3G50970	-1.35976	6.45437	73.995	7.91305e-18	-0.967365	6.93099	58.3008	2.2641e-14
AT3G51410	2.52722	1.86564	8.4811	0.00358913	-0.289602	0.87807	0.0913716	0.762441
AT3G51600	-1.08275	4.2245	15.7751	7.13711e-05	-0.0307272	4.08259	0.015627	0.900518
AT3G51660	1.24816	3.79897	13.6589	0.000219285	0.261971	4.17981	1.21165	0.271008
AT3G52340	-1.01766	3.31176	7.57513	0.0059187	-0.445126	3.50947	2.22125	0.136125
AT3G53150	1.05665	2.78399	4.75463	0.0292213	0.523805	3.27278	2.54922	0.110351
AT3G53235	-1.04449	2.98908	6.28309	0.0121907	-0.811539	3.0354	5.15118	0.0232321
AT3G53510	-1.45142	4.43941	31.5606	1.93691e-08	-0.489554	4.7427	5.97735	0.0144921
AT3G54820	-1.74717	1.77485	5.7871	0.0161455	-0.086318	1.57967	0.0168074	0.896849
AT3G55720	1.61886	3.3851	15.9823	6.39707e-05	0.855731	3.55417	8.09048	0.0044505
AT3G55980	-1.19176	5.81032	45.1925	1.79292e-11	0.890183	5.59805	29.6231	5.25668e-08
AT3G56230	1.34785	4.42991	23.5547	1.21548e-06	0.0474689	4.33955	0.0441521	0.833571
AT3G56440	1.17799	2.57306	4.828	0.0280028	-0.0905542	2.37244	0.0386037	0.844236
AT3G56770	-3.07434	0.692843	4.48342	0.0342269	0.0136007	0.663522	0.000195607	0.988841
AT3G56790	-2.68488	1.8109	12.5809	0.000389832	-0.856692	0.976934	0.87522	0.349516
AT3G56880	-1.17067	5.03777	29.8273	4.73122e-08	0.397584	5.34522	5.33355	0.0209203
AT3G57380	1.49833	2.44678	6.6936	0.00967701	0.729033	3.03443	4.07883	0.0434258
AT3G57810	1.18792	3.21565	8.17439	0.00424924	0.782427	2.88165	4.18314	0.0408299
AT3G58590	-2.45317	1.07346	4.97967	0.0256484	-0.782375	0.927627	0.692951	0.405164
AT3G59340	-1.21428	3.0288	8.71733	0.00315254	-0.526591	2.69283	1.6938	0.193103
AT3G59710	1.80709	3.26499	17.4168	3.00342e-05	-0.441267	2.43457	0.96028	0.327118
AT3G60280	1.03768	4.32308	13.7711	0.000206576	0.596196	3.38926	3.5792	0.0585093
AT3G60310	1.21597	2.27625	3.95851	0.0466371	0.209702	2.18994	0.177569	0.673472
AT3G60415	-4.67192	0.616705	7.11914	0.00762744	0.635633	-0.0742293	0.110362	0.739732
AT3G60540	1.38094	3.44964	12.7097	0.000363887	0.872621	3.03779	5.79339	0.0160879
AT3G60620	1.00298	3.02698	5.20565	0.0225152	-0.828642	3.23177	6.1838	0.0128937
AT3G60910	1.08284	5.18004	25.4257	4.60339e-07	0.75654	4.79706	14.3449	0.000152257
AT3G61898	1.18871	3.88144	13.1793	0.000283163	0.857979	3.5071	7.90735	0.00492415
AT3G62020	1.16273	3.45622	9.36804	0.00220844	0.18035	4.00445	0.511752	0.474382
AT4G00955	1.84293	1.96036	5.69299	0.0170342	0.244715	2.10407	0.224914	0.635322
AT4G01140	1.04042	4.19623	12.6865	0.000368421	-0.0391869	4.83085	0.0400894	0.841306
AT4G01230	4.61596	0.876372	5.77516	0.0162556	0.861455	0.608232	0.560373	0.454111
AT4G01250	-1.00327	2.50623	3.97673	0.0461351	-0.224141	2.65485	0.298283	0.584962
AT4G01270	1.333	2.4937	5.59576	0.0180054	0.723051	2.39897	2.41413	0.120247
AT4G01380	-2.22332	1.54663	7.13272	0.00756987	-0.417023	1.01773	0.223186	0.636624
AT4G01410	1.29287	3.87645	15.3011	9.17082e-05	0.545434	3.63655	3.5634	0.0590686
AT4G01540	-1.96514	2.63386	15.8495	6.8622e-05	-0.285409	1.38084	0.152632	0.696033
AT4G01600	1.34295	2.36514	5.11101	0.023776	0.191509	2.12419	0.140464	0.707821
AT4G01970	-2.6629	1.18147	6.363	0.0116536	-0.940358	0.542878	0.637946	0.424457
AT4G02005	2.20308	2.17046	9.52296	0.00202957	0.957909	2.33331	3.93987	0.0471563
AT4G02090	1.13354	4.22109	15.1437	9.9677e-05	0.312007	4.95249	2.69142	0.100892
AT4G02210	1.14708	2.93986	6.20868	0.0127137	0.113989	3.11191	0.108519	0.741837
AT4G02850	-1.0753	2.94161	6.42934	0.0112262	0.795785	2.80211	4.04902	0.0441989
AT4G03270	-1.53668	1.69748	4.22392	0.0398598	-0.425788	1.38134	0.340346	0.55963
AT4G03460	4.8402	0.99442	6.86272	0.00880225	0.513992	1.54709	0.565668	0.451987
AT4G03540	-1.21626	3.76537	14.7376	0.000123611	-0.870341	4.19237	13.2709	0.000269665
AT4G03600	1.53494	2.69353	8.51267	0.0035274	0.234119	2.22979	0.228199	0.632863
AT4G04221	1.32693	2.34301	4.92587	0.0264591	-0.128375	1.60682	0.0384642	0.844514
AT4G04320	1.07307	3.43759	8.00198	0.00467331	0.253879	3.76746	0.859741	0.353813
AT4G04460	2.04203	3.33315	22.4939	2.11024e-06	-0.614999	3.34853	3.75096	0.0527794
AT4G04890	-2.19451	3.23982	30.5284	3.2962e-08	-0.870847	2.75219	4.75815	0.0291615
AT4G04960	1.27449	3.71382	13.3043	0.000264898	0.142653	4.53274	0.451904	0.501433
AT4G04990	1.45686	2.44966	6.32268	0.0119215	-0.469148	3.46801	2.39849	0.121455
AT4G05760	-4.43158	0.536031	6.00418	0.0142733	0	-0.395551	0	1
AT4G07045	-3.91261	0.365432	4.0365	0.0445279	0	-0.395551	0	1
AT4G07735	-3.95253	0.36719	4.10891	0.0426597	-0.134947	-0.173185	0.00391848	0.950087
AT4G07820	1.76524	3.04203	14.2504	0.000160099	-0.469982	3.04779	1.76304	0.184248
AT4G07868	4.17551	0.676653	4.11802	0.0424307	0.507303	0.338958	0.142417	0.705891
AT4G08150	-1.25276	2.92055	8.50815	0.00353618	-0.806976	1.66509	1.57908	0.208896
AT4G08160	2.14811	3.58153	29.0551	7.04666e-08	0.252337	4.39075	1.29133	0.255806
AT4G08535	-3.8906	0.364388	3.99604	0.0456093	-0.557432	0.82867	0.315374	0.574402
AT4G08770	-1.15689	5.4327	36.3714	1.63501e-09	-0.50981	4.30938	4.99069	0.0254857
AT4G09010	-1.42953	2.26844	6.42481	0.0112548	0.293013	2.17008	0.339621	0.560049
AT4G09420	-1.96027	1.27598	4.21244	0.0401305	-0.0585949	2.55707	0.0189225	0.890589
AT4G10260	-4.4413	0.536552	6.03083	0.0140594	0	-0.395551	0	1
AT4G10350	1.08097	3.17661	6.73673	0.00944575	0.607581	3.06952	2.93621	0.086616
AT4G11050	1.45392	3.45208	13.8956	0.000193333	0.748896	3.02427	4.25804	0.039067
AT4G11230	1.55235	2.62449	8.15087	0.00430471	0.2009	2.78076	0.26371	0.607584
AT4G11280	-2.32006	4.7767	89.8034	2.67055e-21	0.430751	3.77322	2.46344	0.116526
AT4G11530	1.2036	3.10227	7.6707	0.00561323	0.485185	3.52783	2.63556	0.104497
AT4G11650	1.02988	4.20816	12.4693	0.000413828	-0.39891	6.26605	8.28651	0.00399468
AT4G12030	-1.8469	3.0306	19.2656	1.13821e-05	-0.683472	3.3361	4.58412	0.0322713
AT4G12310	-2.32461	1.42343	6.7514	0.00936845	0.169545	1.22574	0.0461526	0.829899
AT4G12382	4.84369	0.994793	6.87561	0.00873898	0.320357	1.10388	0.143765	0.704567
AT4G12430	-1.96513	1.27737	4.23738	0.039545	-0.428937	1.66221	0.451917	0.501427
AT4G13110	1.53868	2.69192	8.5531	0.00344991	0.315743	3.18588	0.873082	0.350105
AT4G13150	1.06483	2.81894	4.91695	0.026596	0.0405121	3.03721	0.0130592	0.909018
AT4G13395	-4.83392	3.67229	121.018	3.89262e-28	-0.117145	0.344424	0.00813606	0.928128
AT4G13600	2.76455	1.10618	4.20499	0.0403071	0.981915	1.01641	1.15145	0.283247
AT4G13840	-1.0754	2.62988	5.02325	0.0250108	-0.54278	2.39307	1.40288	0.236244
AT4G14130	1.42896	6.65287	81.3592	1.9056e-19	0.501595	6.82252	15.45	8.4758e-05
AT4G14365	4.16815	0.676007	4.10139	0.0428498	0.830301	1.69115	1.66563	0.196848
AT4G14440	-1.85156	4.99161	68.9907	9.98225e-17	-0.632422	4.84101	10.4966	0.00119626
AT4G14690	-1.63492	3.79293	26.3043	2.92042e-07	-0.288072	1.14974	0.123105	0.725692
AT4G14840	-1.20378	2.51071	5.70691	0.0168996	-0.297817	2.52532	0.475996	0.490243
AT4G15120	-1.11841	2.68704	5.66619	0.0172964	-0.158327	2.68067	0.152523	0.696136
AT4G15330	1.02082	4.77024	17.579	2.75789e-05	0.173819	5.93376	1.37751	0.240527
AT4G15393	-1.37682	4.24609	25.4801	4.47541e-07	-0.468469	5.41159	7.71829	0.00546715
AT4G15530	-1.0095	2.96357	5.74844	0.0165046	-0.177145	2.52003	0.166862	0.682916
AT4G15955	1.02681	3.72808	9.0974	0.00256021	0.226574	3.93344	0.766687	0.381246
AT4G15990	-1.21724	2.10773	4.01268	0.0451612	0.631819	1.57062	0.871412	0.350566
AT4G16008	-1.92034	1.37698	4.57946	0.0323592	-0.420088	1.41019	0.340411	0.559593
AT4G16230	-1.31212	2.38872	6.06671	0.0137766	-0.995057	1.68978	2.43974	0.118298
AT4G16240	-1.64238	2.32109	8.77441	0.00305538	0.125594	1.66334	0.0386876	0.844069
AT4G16640	-2.09376	1.32643	5.03466	0.0248466	-0.408729	1.92884	0.53765	0.463409
AT4G16890	-1.15378	2.57227	5.51744	0.0188292	0.187911	2.02346	0.123137	0.725657
AT4G17600	-1.17905	2.81119	6.96034	0.00833456	0.635474	1.80329	1.11668	0.290637
AT4G18280	-2.35738	4.1665	64.0806	1.20366e-15	-0.641983	1.48365	0.844698	0.358058
AT4G18350	-4.44617	0.536812	6.04422	0.0139531	0	-0.395551	0	1
AT4G18390	-1.70799	1.54647	4.43644	0.0351813	-0.0672586	1.60609	0.0102248	0.919457
AT4G18422	-3.56074	1.97695	22.0111	2.71343e-06	0.325474	0.106488	0.0419406	0.837733
AT4G18510	1.03764	4.85654	19.1188	1.22921e-05	-0.0727774	4.88435	0.143388	0.704937
AT4G18520	-1.05306	2.36088	3.84521	0.0498902	0.468678	2.01899	0.754181	0.385157
AT4G18910	-1.19344	3.26567	10.0268	0.00154309	-0.574177	3.24799	3.03951	0.0812629
AT4G19420	1.15847	4.19287	15.4269	8.57998e-05	-0.0645348	4.46954	0.0891391	0.765275
AT4G19650	1.2941	2.52901	5.55637	0.018415	-0.0530369	2.26526	0.0122557	0.91185
AT4G20780	1.08687	4.28104	14.6258	0.000131165	0.540663	4.19416	5.13867	0.0234002
AT4G21620	-1.27206	4.21417	21.3024	3.9259e-06	-0.16206	3.67513	0.331602	0.564718
AT4G21705	-1.10476	2.40325	4.39889	0.0359641	0.0272155	2.80899	0.00498435	0.943716
AT4G21750	-1.62958	2.54808	10.5021	0.00119269	-0.862741	2.31064	3.25775	0.0710888
AT4G22680	4.60757	0.875541	5.74901	0.0164993	0.269862	0.604184	0.057911	0.809829
AT4G22990	-3.05077	1.33994	9.57191	0.00197618	-0.284983	1.30588	0.141659	0.706638
AT4G23190	1.25279	3.14348	8.4887	0.00357418	0.152349	3.42944	0.245407	0.620329
AT4G23493	1.53008	3.47231	15.2764	9.29138e-05	0.696077	3.2087	4.24693	0.0393233
AT4G23570	1.18514	3.82256	12.5135	0.000404162	0.832653	4.01708	10.6062	0.00112739
AT4G23700	-1.22829	4.07319	18.3723	1.81804e-05	-0.275194	4.65883	1.81365	0.178073
AT4G24110	-1.14432	4.89508	26.3878	2.79686e-07	0.88081	3.00906	5.75372	0.0164551
AT4G24140	-1.09861	4.49832	19.0367	1.28324e-05	-0.605437	4.64972	8.67145	0.00323288
AT4G24320	-1.23516	2.12941	4.23457	0.0396105	0.827631	1.77661	1.80822	0.178725
AT4G24570	-2.45015	4.75976	97.3043	6.0516e-23	0.870745	3.39511	7.51148	0.00613149
AT4G24580	1.167	3.82698	12.2815	0.000457607	-0.174169	3.79708	0.415719	0.519082
AT4G25640	-1.60063	6.6747	108.466	2.17163e-25	-0.0641156	5.641	0.163131	0.68629
AT4G25790	1.11311	4.89052	22.3695	2.25145e-06	0.619708	4.60119	8.69533	0.00319081
AT4G25850	-2.02152	1.28189	4.48774	0.0341407	-0.762173	1.15058	0.849701	0.356639
AT4G25860	-2.16294	1.47173	6.31	0.012007	-0.597845	0.603468	0.283652	0.594319
AT4G26140	1.33094	3.4625	12.0257	0.000524872	0.460379	4.10754	3.51622	0.0607729
AT4G26770	1.1634	2.87534	6.06757	0.0137698	0.394744	2.14672	0.601664	0.437945
AT4G26790	-1.41008	2.86071	10.253	0.00136496	-0.370044	3.36745	1.39203	0.238065
AT4G26800	1.64727	1.80701	4.16981	0.0411523	0.17406	1.14777	0.0449189	0.832154
AT4G27280	-1.07524	6.27439	44.0617	3.19371e-11	0.228359	5.51615	1.93148	0.164598
AT4G27310	1.05281	3.06634	5.84671	0.0156075	0.0524126	2.59944	0.0156209	0.900537
AT4G27400	1.77813	3.49361	20.258	6.77254e-06	-0.334796	2.98794	0.860849	0.353503
AT4G27520	-1.19027	4.85429	27.5881	1.50326e-07	-0.289735	4.11134	1.41986	0.233429
AT4G27560	-1.30815	3.74707	16.6819	4.42255e-05	0.47996	2.32657	1.02168	0.312122
AT4G27652	-2.84589	5.51784	188.857	6.03289e-43	-0.032322	4.17859	0.0185294	0.891724
AT4G27654	-2.93335	2.93506	39.1461	3.94421e-10	0.942687	1.22916	1.3532	0.244722
AT4G27657	-3.24139	3.74277	79.8051	4.18222e-19	0.269091	1.14929	0.105492	0.745336
AT4G28110	-2.57091	2.03409	14.5553	0.000136166	-0.896324	2.63959	4.62789	0.031458
AT4G28230	-1.03078	3.52291	9.00956	0.00268621	-0.246237	3.35102	0.607317	0.435801
AT4G28740	-1.15653	2.57432	5.54515	0.0185334	-0.659825	0.108621	0.169223	0.680804
AT4G28940	-1.25631	4.6898	27.7772	1.36328e-07	-0.443988	4.44685	4.13369	0.0420395
AT4G29020	-2.57339	6.58505	243.911	6.16436e-55	-0.47033	5.76195	9.29419	0.00229927
AT4G29070	1.45931	2.84241	8.79951	0.00301364	0.368473	2.9862	1.03247	0.30958
AT4G29780	-1.95796	4.24452	48.78	2.87659e-12	0.45929	3.28837	1.97996	0.159397
AT4G30280	1.16992	5.43811	33.9064	5.7958e-09	0.35108	6.52968	6.96909	0.00829391
AT4G30430	-4.22658	0.454633	5.08496	0.0241358	0.663476	-0.0730054	0.118386	0.730793
AT4G30640	1.07346	2.75268	4.71704	0.0298669	0.839258	3.07361	5.50687	0.0189434
AT4G30940	1.15331	2.79991	5.60081	0.0179536	0.283381	2.94721	0.59393	0.440905
AT4G31940	-1.24843	3.28558	11.1186	0.000854883	0.256054	3.4999	0.726027	0.394176
AT4G32200	1.10852	2.68118	4.74147	0.0294456	0.607883	2.76829	2.33153	0.126779
AT4G32340	-1.22699	2.13002	4.17959	0.0409156	-0.750551	2.55193	3.03405	0.0815366
AT4G33070	-1.91086	6.81675	157.986	3.2656e-36	0.187656	4.92773	0.974398	0.323587
AT4G33120	1.02061	5.43972	26.2068	3.07157e-07	0.110202	6.56079	0.697117	0.403756
AT4G33130	1.19685	3.69627	11.7619	0.000604726	0.270501	3.72601	0.949082	0.329955
AT4G33180	-1.14565	3.50892	10.9591	0.000931669	-0.263527	4.07472	1.15063	0.283419
AT4G33220	-1.5247	2.75953	10.9153	0.00095396	-0.652192	2.85855	2.93496	0.086683
AT4G33495	1.03217	2.80433	4.57761	0.0323941	0.891274	2.86865	5.27206	0.0216718
AT4G33720	-2.13794	3.50615	35.0734	3.18266e-09	0.0264753	5.12787	0.0218335	0.882531
AT4G33730	1.34335	3.99843	17.7695	2.49506e-05	0.391237	3.96774	2.31766	0.127915
AT4G34250	-2.94395	1.5558	11.394	0.000737041	0.950972	1.37327	1.58869	0.207515
AT4G34410	-8.31075	3.09263	109.976	1.01447e-25	-0.116407	-0.17389	0.00314117	0.955305
AT4G34510	5.29769	1.25406	9.7526	0.00179107	0.885742	1.87692	2.28355	0.130754
AT4G35200	1.46344	3.22062	11.8701	0.000570598	-0.00583381	2.73002	0.000217166	0.988242
AT4G35210	4.17545	2.00663	17.3783	3.06495e-05	0.332531	1.99953	0.375674	0.539929
AT4G35770	-1.18675	4.73005	25.2964	4.92261e-07	-0.990993	4.54772	21.274	3.9846e-06
AT4G36430	-1.12991	2.81246	6.40466	0.0113832	-0.76734	2.97469	4.42554	0.0354067
AT4G36880	1.96356	2.38152	9.74751	0.00179603	0.953028	1.57432	1.92469	0.165343
AT4G37100	-1.91743	1.99606	8.41635	0.00371922	0.298863	1.66635	0.217473	0.640973
AT4G37800	-1.33913	2.71386	8.19864	0.00419283	-0.0164218	2.16895	0.00108182	0.973762
AT4G38215	-1.80716	1.73457	5.9207	0.0149653	-0.151164	1.5436	0.050235	0.822655
AT4G38552	1.17444	2.47355	4.42463	0.0354256	0.406356	2.01626	0.569348	0.450519
AT4G38620	-1.59171	6.03399	85.581	2.25494e-20	-0.222478	5.56054	1.88714	0.169527
AT4G38960	-1.63552	3.13822	16.6457	4.50768e-05	-0.226923	3.36909	0.526492	0.468087
AT4G39580	-2.71909	1.18592	6.64269	0.00995739	0.471789	1.14966	0.322977	0.569825
AT4G39950	-1.00858	6.16944	37.417	9.56478e-10	0.120961	6.26026	0.760662	0.383123
AT5G01100	1.85372	2.1225	6.9651	0.00831244	0.82917	2.38046	3.0842	0.0790585
AT5G01110	2.10339	2.09469	8.24228	0.0040932	0.484198	1.44279	0.458832	0.498172
AT5G01280	1.66866	1.98756	5.10276	0.0238894	-0.587544	1.34195	0.62125	0.430585
AT5G01370	-1.01587	2.70881	4.74976	0.0293041	-0.117293	2.82102	0.0930245	0.760367
AT5G01550	1.35603	2.49162	5.79351	0.0160867	0.880875	3.73762	9.78683	0.00175803
AT5G01675	-4.44617	0.536812	6.04422	0.0139531	0	-0.395551	0	1
AT5G01870	-1.84312	6.31826	123.493	1.11902e-28	-0.0300842	6.04007	0.0434322	0.834914
AT5G02180	2.12833	2.31341	10.4116	0.00125257	-0.0558864	1.63372	0.00754447	0.930784
AT5G02200	-1.28642	2.40122	5.92436	0.0149342	0.201935	2.26876	0.175436	0.675326
AT5G02710	-1.17217	2.21046	4.14044	0.0418723	-0.0524968	1.44381	0.00558225	0.940442
AT5G03210	-1.71898	2.22083	8.69865	0.00318501	0.664271	1.44267	0.851307	0.356184
AT5G03310	4.9537	1.05139	7.46193	0.00630255	-0.387514	1.5138	0.320105	0.571545
AT5G03680	-2.15294	1.13156	4.24426	0.039385	0.784605	0.411202	0.365669	0.545376
AT5G03710	-1.6925	1.54651	4.35673	0.0368649	-0.451311	1.31056	0.355971	0.550753
AT5G03885	-1.30257	2.21422	5.0984	0.0239495	-0.872141	2.6547	4.42361	0.0354468
AT5G03970	1.16385	3.1897	7.74909	0.0053747	0.150325	3.27364	0.213856	0.643762
AT5G04070	1.01993	3.36765	6.91039	0.0085706	-0.369668	3.35152	1.37255	0.241376
AT5G04120	4.40373	4.35347	118.415	1.44367e-27	0.536184	5.73113	11.695	0.00062685
AT5G04200	1.14609	3.50933	9.43903	0.00212458	0.531139	4.10753	4.66871	0.0307187
AT5G04220	-1.09034	2.72184	5.54176	0.0185693	-0.707389	3.54094	5.65905	0.0173669
AT5G04340	-1.27182	4.63492	27.3535	1.69705e-07	-0.0179646	4.39429	0.00657016	0.935397
AT5G04370	-3.81104	1.85216	21.4897	3.56063e-06	-0.0478934	1.51262	0.00497804	0.943752
AT5G04490	1.84359	2.1258	6.89585	0.00864059	0.980243	2.22544	3.77121	0.0521439
AT5G05410	-1.29634	4.51461	26.3926	2.78988e-07	-0.356938	3.51838	1.43376	0.231153
AT5G05710	1.38336	3.19275	10.426	0.00124282	0.239643	3.02875	0.451866	0.501452
AT5G05740	-1.24754	2.25918	4.90629	0.0267608	-0.0478393	1.51062	0.00496137	0.943846
AT5G06320	-1.02975	5.76819	33.5374	7.00593e-09	0.43164	5.95148	8.47486	0.00360147
AT5G06720	-2.91143	1.0159	6.13031	0.0132896	0.188888	0.266291	0.018508	0.891787
AT5G07080	1.29595	3.34045	10.4945	0.00119758	-0.687709	3.71651	6.06267	0.0138081
AT5G07450	1.11482	2.67966	4.79483	0.028547	-0.495012	2.78938	1.61081	0.20438
AT5G07475	-1.09812	4.87843	24.1596	8.87776e-07	-0.20762	5.21336	1.38109	0.239917
AT5G07770	1.31306	3.81435	15.0634	0.000104009	0.394236	4.19379	2.75733	0.0968118
AT5G07885	-2.27997	1.23017	5.20029	0.0225847	0.0605402	1.44426	0.00749338	0.931018
AT5G09290	1.22369	2.76762	6.06113	0.0138202	0.642172	3.92492	5.96362	0.0146053
AT5G09430	2.54133	2.17005	11.6716	0.000634784	-0.324079	2.08569	0.390917	0.531819
AT5G09530	-1.1744	6.85662	63.7977	1.38944e-15	-0.62047	7.35427	26.6366	2.45892e-07
AT5G09720	-2.67655	0.896306	4.69601	0.0302344	0.399949	1.71976	0.411409	0.521256
AT5G10210	-2.50497	2.8039	27.5005	1.5729e-07	-0.918709	3.32425	8.09117	0.00444881
AT5G10230	-1.20453	4.05016	17.4677	2.92407e-05	-0.624184	3.99574	6.01289	0.014203
AT5G10510	-1.15093	4.70785	23.6185	1.17585e-06	-0.0217534	4.72735	0.0117592	0.913647
AT5G11070	-1.65641	3.23976	18.4054	1.78675e-05	0.205766	2.64528	0.248903	0.61785
AT5G11440	1.28046	2.87433	7.20785	0.00725943	-0.374091	2.17936	0.561117	0.453812
AT5G11610	5.38001	1.30147	10.4207	0.0012464	-0.515465	1.22893	0.427337	0.5133
AT5G12300	1.26054	2.63019	5.69508	0.0170139	-0.517047	2.85717	1.85111	0.173656
AT5G13580	-1.09922	5.58604	35.315	2.81148e-09	-0.472964	6.14776	11.1384	0.000845815
AT5G13900	-1.1303	4.46655	19.7303	8.92474e-06	-0.632614	4.95285	11.0853	0.000870391
AT5G14340	1.52614	3.49755	15.662	7.5768e-05	0.535511	2.90421	2.02506	0.154725
AT5G14360	1.7272	2.64046	9.83766	0.00171012	0.689028	2.95792	3.44756	0.0633475
AT5G15290	2.15577	4.54709	55.4411	9.68665e-14	0.949578	4.75073	21.688	3.21087e-06
AT5G15970	-1.22767	7.57045	86.0022	1.82258e-20	-0.0720091	6.03443	0.246476	0.619568
AT5G16530	-1.86501	2.22388	10.1354	0.00145483	0.295525	1.10519	0.122888	0.725924
AT5G16770	-1.16929	2.95607	7.6705	0.00561386	-0.950013	3.50301	9.80472	0.00174101
AT5G16850	-4.22658	0.454633	5.08496	0.0241358	-0.133313	0.477172	0.0123681	0.911448
AT5G17350	-2.52429	3.67952	52.4371	4.46582e-13	0.362362	2.66044	0.775499	0.378523
AT5G17550	-1.15793	5.28278	33.7491	6.28366e-09	-0.653073	5.18499	13.3123	0.000263771
AT5G17580	-1.30098	2.01876	4.16013	0.0413882	-0.0524328	2.42427	0.0135291	0.907403
AT5G17850	-1.10444	2.33918	4.14121	0.0418533	-0.29187	2.52637	0.457417	0.498835
AT5G18040	1.04611	3.24343	6.59637	0.0102197	0.681917	3.04668	3.60903	0.0574689
AT5G18570	1.2616	2.69385	6.05349	0.0138801	0.470692	1.87517	0.665989	0.414455
AT5G19730	1.11876	2.90755	5.81392	0.0159011	-0.466095	3.76119	2.89237	0.089002
AT5G19790	1.04868	4.50748	15.7102	7.38636e-05	0.619478	4.06282	6.16107	0.0130604
AT5G20045	2.23426	2.37767	11.9363	0.000550689	0.852698	2.70655	4.28318	0.0384932
AT5G20270	-1.16173	3.70935	12.9465	0.000320627	-0.332159	3.89669	1.60532	0.205153
AT5G20410	1.45952	2.32062	5.66656	0.0172927	0.282034	1.37926	0.148083	0.700374
AT5G20860	-1.6003	3.60323	22.2627	2.38016e-06	-0.305274	3.32825	0.922907	0.336715
AT5G21080	1.59424	2.27228	6.30089	0.0120689	0.549051	1.30157	0.511563	0.474464
AT5G23030	1.22906	3.0339	7.62205	0.00576667	0.313469	3.36483	0.991089	0.319478
AT5G23340	1.27696	4.72947	25.7517	3.88803e-07	-0.0767839	5.07759	0.176091	0.674755
AT5G24030	1.07735	5.50215	29.965	4.40688e-08	-0.0550145	7.01048	0.197396	0.656832
AT5G24140	1.51921	4.24462	26.0471	3.33644e-07	0.140626	5.05889	0.582496	0.445337
AT5G24880	1.13363	5.07219	25.9503	3.50783e-07	0.33811	5.25918	3.7196	0.0537794
AT5G26200	-2.19091	1.54466	6.92206	0.00851484	-0.905835	1.80086	2.28212	0.130875
AT5G26660	1.20603	4.11166	15.893	6.70595e-05	0.789371	4.2898	11.4599	0.000711357
AT5G26730	1.1205	4.12162	13.9486	0.00018795	0.262145	4.49274	1.48507	0.222985
AT5G27200	2.13105	2.31239	10.4353	0.00123657	-0.0320809	0.77492	0.00087742	0.976369
AT5G28610	-1.31768	3.21719	11.7256	0.00061664	-0.86126	2.19626	2.96569	0.0850503
AT5G35110	-1.08612	2.82991	6.00653	0.0142543	0.276297	3.11044	0.636677	0.424918
AT5G35580	-1.23054	4.2091	20.1455	7.18262e-06	0.536665	4.50194	6.1741	0.0129646
AT5G36220	2.68766	1.5957	7.05045	0.00792546	0.336072	1.98894	0.38219	0.536435
AT5G37340	1.28667	2.87157	7.27358	0.00699848	0.290716	2.88831	0.597871	0.439393
AT5G37410	-3.01843	0.689425	4.32265	0.0376102	-0.125627	0.481499	0.0110887	0.916135
AT5G37478	1.29507	2.45167	5.16389	0.0230627	-0.0804406	3.54612	0.0742691	0.78522
AT5G37770	-1.09646	5.80609	38.3422	5.95332e-10	0.529396	5.45852	9.99294	0.00157176
AT5G38020	-2.1578	4.77805	79.4964	4.889e-19	-0.603233	4.69793	8.79053	0.00302852
AT5G38030	-1.13529	5.09646	29.1442	6.72991e-08	-0.194249	5.65608	1.51032	0.219092
AT5G38300	-1.73739	2.22205	8.88954	0.00286859	-0.060693	2.77394	0.0239633	0.876979
AT5G38420	-1.06194	5.1834	26.876	2.17251e-07	0.122223	4.6981	0.363862	0.54637
AT5G39080	-2.25625	1.22945	5.09059	0.0240575	-0.0488098	1.30304	0.0041888	0.948396
AT5G39350	-1.37074	1.96352	4.31876	0.0376962	-0.825845	1.90809	2.11052	0.146292
AT5G40020	2.48464	3.05852	24.2042	8.6742e-07	0.235728	3.75059	0.734037	0.391579
AT5G40100	1.19513	3.27481	8.64372	0.00328246	0.501209	3.18798	2.19317	0.138626
AT5G40590	-1.08982	3.53667	10.1901	0.00141232	-0.905526	3.23243	7.39328	0.00654764
AT5G41315	-1.05873	3.4164	8.80694	0.00300138	-0.860937	2.59876	4.10618	0.0427288
AT5G41610	1.60977	2.42656	7.35106	0.00670317	0.282293	2.35531	0.366641	0.544842
AT5G41870	-1.69896	1.66307	4.93554	0.0263115	0.132138	1.6665	0.0428282	0.836049
AT5G42580	1.41051	3.99962	19.4564	1.02999e-05	0.490806	5.75233	9.95688	0.00160284
AT5G42600	3.41736	3.52195	51.0735	8.94157e-13	0.386468	7.06548	9.75788	0.00178593
AT5G42930	2.0035	1.80506	5.7026	0.0169412	0.621529	3.13661	3.22234	0.0726421
AT5G43620	-2.30848	3.68825	45.4659	1.55941e-11	0.351446	2.94704	0.910678	0.339936
AT5G43840	-4.50015	0.539447	6.19001	0.0128485	-0.152284	0.0189007	0.00763531	0.930369
AT5G44050	-2.06126	1.12578	3.89296	0.048491	-0.594213	1.98218	1.18371	0.276603
AT5G44063	1.64022	1.98754	4.92443	0.0264812	0.300541	2.22726	0.374975	0.540306
AT5G44130	1.05475	5.12343	23.4637	1.2743e-06	0.867648	3.22254	6.56797	0.0103841
AT5G44190	1.21707	3.71608	12.2602	0.000462881	0.142393	3.80384	0.277617	0.598268
AT5G44460	1.07904	3.80928	10.4957	0.00119681	0.031422	4.72779	0.0245159	0.87558
AT5G44572	-1.25926	2.44419	5.90019	0.0151405	-0.0732611	1.85396	0.0162347	0.898612
AT5G44575	-1.57973	1.62232	4.13379	0.042037	0.0801692	0.662317	0.0053159	0.941878
AT5G44578	-1.44709	3.00943	12.024	0.000525363	-0.282629	1.63099	0.189386	0.663429
AT5G44910	1.41118	3.44425	13.0218	0.000307989	0.633421	4.04402	6.30443	0.0120448
AT5G45650	1.55212	2.70828	8.76852	0.00306527	-0.0870438	1.37907	0.0141112	0.905441
AT5G45670	-1.49434	4.27423	30.1088	4.09202e-08	-0.178102	3.56069	0.369569	0.54324
AT5G45700	-1.02545	3.49118	8.7141	0.00315813	-0.242787	3.54181	0.675687	0.411077
AT5G45790	1.02239	2.70001	4.15427	0.0415317	0.263724	2.52178	0.369391	0.543337
AT5G45840	1.47311	2.63857	7.6398	0.00571018	0.0828969	3.21603	0.0619643	0.803418
AT5G45970	1.10384	2.61014	4.42908	0.0353333	0.196536	3.67573	0.48561	0.485893
AT5G46060	1.93829	2.63439	11.9381	0.000550137	0.666556	2.47634	2.20851	0.137254
AT5G46090	1.6879	2.46563	8.2768	0.00401611	0.622317	3.45297	4.06465	0.0437918
AT5G46450	-1.69107	1.84381	5.79224	0.0160984	0.442975	1.50803	0.409244	0.522355
AT5G46900	1.13917	6.66281	53.4276	2.69761e-13	0.133607	7.46016	1.2678	0.260181
AT5G47740	1.40033	3.97212	18.7337	1.50407e-05	0.641549	4.73953	10.0849	0.00149524
AT5G47940	1.051	4.05411	11.8274	0.000583823	0.415224	4.27323	3.20729	0.073313
AT5G48090	2.13971	1.63226	5.27198	0.0216728	-0.508316	1.68637	0.65171	0.419503
AT5G48175	1.23049	3.39417	9.96508	0.00159572	-0.128737	3.96303	0.253143	0.614871
AT5G48770	2.85625	1.1574	4.63702	0.0312911	0.718595	1.37556	0.928574	0.335236
AT5G48880	-1.87049	5.02731	71.6599	2.58166e-17	-0.387296	2.64569	0.881226	0.347868
AT5G48920	1.95948	2.35906	9.59928	0.00194694	0.376624	3.15645	1.21353	0.270637
AT5G49340	-2.67265	1.80877	12.4584	0.000416261	0.257161	1.90414	0.206315	0.649672
AT5G49350	-1.22209	4.21461	19.8668	8.30969e-06	-0.683606	3.80076	6.34986	0.0117402
AT5G49390	1.50023	2.22833	5.41	0.0200231	0.849872	1.94636	2.25217	0.13343
AT5G49520	-1.61929	2.57825	10.6315	0.00111207	0.555798	2.26924	1.30362	0.253555
AT5G49645	-1.20724	5.51326	40.8777	1.62583e-10	-0.788426	5.73347	25.4382	4.57363e-07
AT5G50240	-2.82384	0.959075	5.50549	0.0189583	-0.00750658	1.06722	8.75406e-05	0.992535
AT5G51190	-1.43563	3.65319	18.7514	1.49024e-05	0.652566	2.89399	2.95054	0.0858513
AT5G51270	1.00582	2.83368	4.50659	0.0337663	-0.34534	2.19325	0.485447	0.485967
AT5G52330	-1.51182	1.66315	3.96097	0.0465689	0.062787	1.10625	0.005682	0.939913
AT5G52970	-1.27463	2.4288	5.94816	0.0147339	0.415492	1.96796	0.569764	0.450354
AT5G53250	1.19671	7.55461	78.7965	6.96588e-19	0.398639	8.25052	12.5294	0.000400741
AT5G53590	-1.26513	3.17691	10.52	0.00118115	0.633097	4.04915	6.35977	0.0116748
AT5G54470	-1.19135	3.04634	8.49438	0.00356303	-0.618732	2.63772	2.22659	0.135656
AT5G54585	1.65799	3.36431	16.3025	5.40223e-05	-0.260682	2.78857	0.448286	0.503151
AT5G54630	-3.38946	0.831048	6.15412	0.0131118	0.811219	0.606457	0.498795	0.480031
AT5G55090	-1.15621	2.26176	4.23191	0.0396727	-0.422855	2.96262	1.34007	0.247024
AT5G56080	-1.87296	3.84609	34.8986	3.4816e-09	-0.653424	4.29745	8.10578	0.00441309
AT5G56380	1.14162	3.31518	8.13176	0.00435031	0.109503	3.32061	0.117072	0.732232
AT5G56660	1.00392	4.48283	14.1609	0.000167897	0.191563	4.76338	0.927734	0.335454
AT5G57010	-1.50856	1.69579	4.0711	0.0436249	-0.107089	3.13762	0.0983692	0.753796
AT5G57080	-1.08301	3.085	7.24932	0.00709365	-0.214285	3.83205	0.642816	0.422694
AT5G57180	-1.57726	2.90433	13.0947	0.000296237	0.297505	1.26312	0.146554	0.701851
AT5G57560	-1.17365	3.56461	11.9522	0.000545981	0.0381128	3.12908	0.0123657	0.911457
AT5G57785	-1.11734	5.33156	32.4637	1.21691e-08	-0.29504	1.22668	0.140229	0.708054
AT5G57887	1.34691	2.25212	4.61407	0.0317125	0.510136	1.97282	0.854643	0.355244
AT5G58370	-1.29399	4.09979	20.6437	5.53666e-06	-0.184399	3.74182	0.450641	0.502032
AT5G58784	1.59811	2.76064	9.56306	0.00198572	-0.308326	2.58908	0.53705	0.463659
AT5G58910	-1.80538	2.90534	16.8453	4.05775e-05	0.292386	3.0333	0.674772	0.411394
AT5G59570	1.06254	3.59347	8.71093	0.00316362	0.471526	2.98614	1.67991	0.194939
AT5G59750	-1.4028	2.45	7.29672	0.00690893	-0.189062	2.01303	0.124995	0.72368
AT5G59820	-2.20631	5.73045	136.753	1.41423e-31	-0.0187539	4.78991	0.00905554	0.924187
AT5G61350	1.07242	4.35529	14.8947	0.000113737	0.0878503	3.97516	0.118469	0.730702
AT5G61480	-1.02538	4.41713	15.8737	6.77488e-05	-0.00897126	4.29748	0.00153783	0.968719
AT5G61600	-1.48509	5.15453	50.369	1.28013e-12	0.450862	4.90893	5.50735	0.0189382
AT5G61640	1.02688	3.94816	10.5298	0.00117492	0.0968875	4.42245	0.195315	0.65853
AT5G61865	-1.21333	2.18281	4.31593	0.0377591	0.459767	2.10944	0.786454	0.375176
AT5G62100	1.76456	2.24863	7.24807	0.00709858	-0.0936805	2.72388	0.0550686	0.814468
AT5G62165	1.51873	2.69298	8.32659	0.0039075	-0.327889	4.10242	1.81762	0.1776
AT5G62480	1.12169	4.50062	17.6787	2.61712e-05	0.396869	5.41488	5.50773	0.018934
AT5G63140	-1.44151	3.17416	13.4669	0.000242904	-0.347525	3.1023	1.00468	0.316182
AT5G64320	1.04732	2.97935	5.4698	0.0193493	0.428029	2.60098	1.02764	0.310715
AT5G65140	-2.0524	2.19087	11.6294	0.000649368	-0.477152	1.41551	0.441472	0.506414
AT5G65300	-2.51611	3.23899	38.3213	6.01741e-10	-0.0778984	2.18667	0.024621	0.875315
AT5G65350	-1.04501	3.54564	9.36432	0.00221293	-0.555897	3.27858	2.92649	0.0871392
AT5G65540	1.20623	2.81506	6.18938	0.0128531	-0.204258	2.84987	0.289162	0.590759
AT5G65580	4.16946	0.676123	4.10436	0.0427748	-0.149157	0.0186773	0.00736763	0.931598
AT5G66460	1.09092	3.86423	11.2016	0.000817496	0.707173	3.20264	4.35845	0.0368277
AT5G66558	1.08136	3.1291	6.47665	0.0109312	0.154064	3.00946	0.184448	0.667579
AT5G66610	1.56353	2.0985	5.13634	0.0234316	0.727269	1.94453	1.66836	0.196481
AT5G66640	-5.08098	0.766809	9.44954	0.00211244	-0.486808	0.268868	0.121666	0.727235
AT5G66985	-1.16649	5.57883	39.588	3.14555e-10	0.304518	4.83936	2.43362	0.11876
AT5G67090	1.21058	2.49328	4.75582	0.0292011	-0.252685	2.65272	0.379237	0.538013
AT5G67140	1.24302	2.49007	5.01529	0.025126	-0.143796	3.21722	0.188351	0.664293
AT5G67160	1.40393	3.11279	10.1429	0.00144894	0.329839	2.70517	0.66566	0.41457
AT5G67520	1.57521	2.7677	9.30171	0.00228984	0.464238	1.87572	0.648149	0.420777
ENSRNA049493670	-1.35818	2.95603	10.266	0.00135539	-0.797892	2.30557	2.79776	0.0943986
ENSRNA049493837	-1.06632	7.14224	57.6254	3.19121e-14	-0.360257	6.66762	7.68492	0.00556916
ENSRNA049495683	-3.20287	0.761443	5.18753	0.0227511	0.516528	0.342833	0.147355	0.701077
AT1G04527	-4.6444	0.615145	7.0307	0.00801331	-2.35846	0.268197	2.30614	0.128866
AT1G05450	-2.58781	2.03604	14.7603	0.000122133	-1.08721	1.4806	2.35794	0.124649
AT1G06225	-3.8906	0.364388	3.99604	0.0456093	-1.80674	0.412893	1.81451	0.17797
AT1G08165	-2.59304	1.37697	7.67623	0.00559605	3.46999	0.0187175	2.61953	0.105558
AT1G09043	-4.45104	0.537072	6.05766	0.0138474	-3.21347	-0.0743996	2.26199	0.132586
AT1G09080	-5.13311	0.82943	10.0932	0.00148852	-1.40887	0.87879	2.01499	0.155755
AT1G09930	4.18485	0.677472	4.13922	0.0419024	3.07724	-0.0751456	1.93112	0.164638
AT1G12370	-1.22194	3.80844	15.2482	9.43103e-05	-1.20688	1.63529	3.31264	0.068751
AT1G14660	-1.62819	1.62616	4.39126	0.0361254	1.2062	1.71955	3.46868	0.0625434
AT1G15085	-1.76921	2.46097	11.3915	0.000738022	-1.02572	2.04586	3.66491	0.0555716
AT1G16780	2.34424	2.79908	18.2134	1.97614e-05	1.09245	1.94603	3.60888	0.0574738
AT1G17420	-4.4413	0.536552	6.03083	0.0140594	2.57953	-0.174213	1.28093	0.257729
AT1G19210	-6.72403	1.75624	32.825	1.01054e-08	1.80767	-0.280602	0.637025	0.424792
AT1G20520	4.48496	0.813021	5.22305	0.0222909	1.03501	0.268171	0.5046	0.477487
AT1G26730	-1.69835	2.27337	8.94737	0.00277919	1.12302	1.84583	3.47662	0.062244
AT1G33670	-2.46836	1.32856	6.67527	0.00977703	-1.94389	-0.279626	0.75816	0.383907
AT1G48800	-3.90158	0.36491	4.01619	0.0450675	-2.75615	-0.171926	1.53882	0.214796
AT1G51090	-3.73979	1.43102	13.9537	0.000187449	-2.16422	0.547639	2.92653	0.0871369
AT1G55200	-2.34825	1.46192	7.1363	0.00755477	-1.44954	1.06322	2.64129	0.104122
AT1G60600	2.68544	1.59442	7.03413	0.00799799	1.40785	0.611126	1.40954	0.235136
AT1G62560	-3.22029	0.761931	5.24536	0.0220069	-1.96128	0.478474	2.27344	0.13161
AT1G63860	-4.65355	0.615665	7.06001	0.00788329	-1.10279	0.608313	0.934622	0.333667
AT1G64563	-5.0884	0.767168	9.4787	0.00207913	1.85671	0.189028	1.27728	0.258407
AT1G68723	-2.05029	1.12609	3.85236	0.0496781	1.03712	1.44125	1.98886	0.158462
AT1G68870	-4.50015	0.539447	6.19001	0.0128485	-1.94389	-0.279626	0.75816	0.383907
AT1G72540	-3.91582	0.365527	4.04154	0.0443952	-2.72988	-0.172971	1.51877	0.217807
AT1G72545	4.16998	0.67617	4.10554	0.0427448	1.18226	0.0210234	0.427392	0.513273
AT1G74650	2.96932	1.76796	9.59353	0.00195304	1.61451	0.722056	2.03511	0.153705
AT1G78390	-4.74871	0.620579	7.36206	0.00666227	1.27703	0.602373	1.16298	0.28085
AT1G78410	4.16789	0.675983	4.1008	0.0428648	1.54298	1.2651	3.48026	0.0621071
AT2G02240	4.1717	0.676318	4.1094	0.0426475	-1.29707	0.267918	0.809381	0.368305
AT2G02497	-3.91261	0.365432	4.0365	0.0445279	3.12955	-0.0727528	1.9841	0.158961
AT2G04345	-4.54669	0.541729	6.31898	0.0119464	-2.72988	-0.172971	1.51877	0.217807
AT2G08955	-3.93248	0.366311	4.07242	0.0435907	1.83698	-0.279373	0.646957	0.421204
AT2G09195	4.48568	0.81309	5.22509	0.0222648	1.07183	0.268855	0.538658	0.462991
AT2G09640	-4.20241	0.453494	5.03034	0.0249087	3.44248	0.0173887	2.58272	0.108038
AT2G09665	-3.21165	0.761413	5.21621	0.0223788	1.16104	0.0196865	0.414032	0.519931
AT2G16890	-1.93714	3.2114	24.0093	9.59819e-07	-1.19449	1.71935	3.56219	0.059112
AT2G22760	-2.39636	1.07139	4.75304	0.0292483	1.05476	0.717199	0.935172	0.333524
AT2G23000	-1.63741	1.65792	4.58309	0.0322907	1.57661	0.10901	0.841752	0.358898
AT2G23840	-3.23198	0.763098	5.28424	0.0215208	1.66856	0.479766	1.60645	0.204993
AT2G31910	4.61527	0.876303	5.77301	0.0162754	1.85845	0.191114	1.28012	0.257879
AT2G32830	-3.95253	0.36719	4.10891	0.0426597	1.02438	1.1444	1.44963	0.228589
AT2G34370	-3.8906	0.364388	3.99604	0.0456093	1.51712	0.104599	0.784193	0.375863
AT2G34810	-1.38568	2.51057	7.49775	0.00617842	-1.6067	0.605181	1.87221	0.171224
AT2G36660	4.7349	0.936883	6.32623	0.0118976	1.52262	0.106848	0.789725	0.374185
AT2G37925	-1.77913	1.70123	5.58112	0.0181566	-1.01468	1.27272	1.67655	0.195386
AT2G41810	6.78654	2.30552	32.1235	1.44971e-08	1.86392	0.190999	1.28724	0.256558
AT2G45900	-1.96782	1.27693	4.24668	0.0393291	1.24074	0.776548	1.34956	0.245358
AT2G46400	-3.48725	1.28941	10.8272	0.00100047	1.04964	0.878056	1.10541	0.293084
AT2G47950	-6.04665	1.33415	19.8647	8.31868e-06	-1.94844	-0.279456	0.759883	0.383367
AT2G48075	-3.92692	0.366049	4.06209	0.0438583	1.52532	1.10647	2.85782	0.0909331
AT3G01580	-3.92692	0.366049	4.06209	0.0438583	1.1288	0.0185803	0.39423	0.530085
AT3G01600	-2.51072	1.1264	5.4412	0.0196686	-1.15498	1.75174	3.46886	0.0625366
AT3G03341	1.92455	1.47844	3.85207	0.0496866	-1.05073	0.412058	0.667311	0.413992
AT3G03910	-3.51508	0.894974	6.96594	0.00830852	-2.61012	0.344537	3.02599	0.0819427
AT3G08660	-3.20267	0.760918	5.18609	0.02277	-1.94389	-0.279626	0.75816	0.383907
AT3G10605	-5.03302	0.764013	9.25216	0.00235262	-1.80326	0.10685	1.13919	0.285826
AT3G11110	-4.20762	0.453755	5.04232	0.0247369	1.83698	-0.279373	0.646957	0.421204
AT3G16070	-4.20762	0.453755	5.04232	0.0247369	1.62655	0.477301	1.52783	0.216441
AT3G16530	3.0325	1.83161	10.3575	0.00128977	1.40723	1.06211	2.34788	0.125456
AT3G23550	-2.2524	1.01207	4.01003	0.0452323	-1.20959	0.830593	1.42498	0.232588
AT3G44120	-3.44054	0.833391	6.34597	0.011766	-1.08399	1.4125	2.18809	0.139084
AT3G47740	-1.02897	2.46609	4.03903	0.0444613	-1.07556	1.90109	3.50172	0.0613074
AT3G47840	-3.34885	1.23449	9.53063	0.00202112	-1.42779	1.23502	3.05546	0.0804684
AT3G51380	1.34015	2.36642	5.09081	0.0240545	1.01241	2.10227	3.62156	0.0570374
AT3G51870	-1.4491	1.73549	3.91312	0.0479126	1.10365	1.47644	2.30573	0.1289
AT3G52550	4.48496	0.813021	5.22305	0.0222909	-2.10163	0.191956	1.69504	0.192941
AT3G55550	4.48244	0.812781	5.2159	0.0223827	-1.69809	1.02012	3.34446	0.0674339
AT4G01360	-2.3159	2.62153	20.8364	5.00679e-06	1.15649	0.0198557	0.411228	0.521348
AT4G02700	-4.22134	0.454373	5.07281	0.0243055	1.30335	0.603164	1.21001	0.271333
AT4G04750	-1.1711	2.38057	4.8389	0.0278263	3.1307	-0.0726982	1.9853	0.158835
AT4G05018	-4.74871	0.620579	7.36206	0.00666227	-1.94844	-0.279456	0.759883	0.383367
AT4G05285	-4.47385	0.538211	6.11944	0.0133715	-2.3422	0.269864	2.27585	0.131405
AT4G07190	1.83618	1.70408	4.5027	0.0338431	1.25847	1.71509	3.76844	0.0522304
AT4G08210	2.64155	1.55511	6.64397	0.00995024	1.40111	0.60711	1.3947	0.237615
AT4G09100	1.54159	2.6054	7.96892	0.00475942	1.04417	1.40368	1.9626	0.161238
AT4G09490	1.61873	1.77415	3.95089	0.0468485	1.02403	1.69561	2.49603	0.114136
AT4G10265	-1.37256	2.55179	7.61497	0.00578935	-2.00592	0.480839	2.3777	0.123081
AT4G12917	-3.92692	0.366049	4.06209	0.0438583	-1.94389	-0.279626	0.75816	0.383907
AT4G15360	-4.20241	0.453494	5.03034	0.0249087	-2.09585	0.189223	1.68526	0.194229
AT4G15480	-1.96576	2.45474	13.7331	0.000210791	-2.34579	0.270033	2.28261	0.130833
AT4G16162	4.18182	0.677207	4.13234	0.0420731	-1.58628	0.341676	1.30552	0.253209
AT4G16690	-2.47949	1.32876	6.73351	0.00946286	-1.62143	0.60604	1.90636	0.16737
AT4G17695	-1.93736	1.23263	3.919	0.0477452	1.18565	0.0207997	0.429512	0.51223
AT4G25470	-2.3071	2.58817	20.2532	6.78968e-06	1.23342	0.772839	1.33282	0.248306
AT4G25490	-2.75484	1.46625	9.3258	0.00225993	1.83698	-0.279373	0.646957	0.421204
AT4G31330	1.94096	1.77242	5.24641	0.0219936	1.19688	0.93218	1.50779	0.219479
AT4G31354	4.17498	0.676607	4.11683	0.0424606	3.46785	0.0186088	2.6166	0.105753
AT4G34060	-1.79891	2.11125	8.4815	0.00358834	1.01562	1.40625	1.85887	0.172758
AT4G35295	4.84306	0.994725	6.87327	0.00875042	1.37188	1.01507	2.14604	0.14294
AT5G01760	-4.21283	0.454016	5.05435	0.0245658	-2.30735	0.268129	2.20996	0.137125
AT5G07190	-1.60717	2.61792	10.8197	0.00100449	-1.45407	0.0203494	0.662631	0.415634
AT5G07990	-1.64859	3.48717	21.6559	3.26505e-06	-1.30217	0.478853	1.09419	0.295546
AT5G10220	-4.45592	0.537333	6.07113	0.0137421	-1.94389	-0.279626	0.75816	0.383907
AT5G11410	-3.93248	0.366311	4.07242	0.0435907	1.60172	0.110176	0.866641	0.351888
AT5G16410	4.1692	0.6761	4.10376	0.0427898	-1.37142	0.268969	0.89869	0.343135
AT5G21120	2.72235	1.63194	7.39167	0.00655349	-2.71249	-0.173677	1.50557	0.219818
AT5G27870	-4.52334	0.540588	6.25398	0.0123927	-2.57374	0.345167	2.94262	0.0862729
AT5G39720	-2.67677	1.18216	6.43371	0.0111985	-1.69146	0.607659	2.0731	0.149919
AT5G40645	-3.95253	0.36719	4.10891	0.0426597	-1.81882	0.109927	1.15792	0.281898
AT5G46220	-4.44617	0.536812	6.04422	0.0139531	1.80767	-0.280602	0.637025	0.424792
AT5G51750	-2.80462	3.01403	38.6852	4.99425e-10	-1.04212	2.06194	3.83744	0.050122
AT5G52020	-2.73373	2.1465	18.0317	2.17403e-05	-1.48934	0.543771	1.52208	0.217307
AT5G61890	-3.99314	0.36895	4.18365	0.0408175	3.07948	-0.0750367	1.93341	0.164388
AT5G64870	-4.49684	0.53935	6.18223	0.0129051	1.80767	-0.280602	0.637025	0.424792

## Sheet: HY5 dependent root DEGs
Gene number	Gene name	PANTHER family/subfamily
AT4G11650	Osmotin-like protein OSM34;OSM34;ortholog	OSMOTIN-LIKE PROTEIN OSM34 (PTHR31048:SF101)
AT5G14340	Myb domain protein 40;MYB40;ortholog	MYB DOMAIN PROTEIN 40 (PTHR47999:SF68)
AT2G30750	Cytochrome P450 71A12;CYP71A12;ortholog	CYTOCHROME P450 71A12-RELATED (PTHR47956:SF22)
AT4G26800	Pentatricopeptide repeat-containing protein At4g26800;TAIR:locus:2116292;ortholog	REPEAT-CONTAINING PROTEIN, PUTATIVE-RELATED (PTHR47938:SF31)
AT5G06720	Peroxidase 53;PER53;ortholog	PEROXIDASE 53 (PTHR31388:SF139)
AT5G09720	Putative inactive magnesium transporter MRS2-8;MRS2-8;ortholog	MAGNESIUM TRANSPORTER MRS2-7-RELATED (PTHR13890:SF38)
AT1G09080	Heat shock 70 kDa protein BIP3;BIP3;ortholog	ENDOPLASMIC RETICULUM CHAPERONE BIP (PTHR19375:SF144)
AT3G02680	Nijmegen breakage syndrome 1 protein;NBS1;ortholog	NIBRIN (PTHR12162:SF0)
AT1G79250	Serine/threonine-protein kinase AGC1-7;AGC1-7;ortholog	SERINE/THREONINE-PROTEIN KINASE AGC1-7 (PTHR45637:SF43)
AT1G78410	VQ motif-containing protein 10;VQ10;ortholog	VQ MOTIF-CONTAINING PROTEIN 10 (PTHR34777:SF1)
AT1G14240	Probable apyrase 3;APY3;ortholog	APYRASE 3-RELATED (PTHR11782:SF100)
AT1G73300	Serine carboxypeptidase-like 2;SCPL2;ortholog	SERINE CARBOXYPEPTIDASE-LIKE 1-RELATED (PTHR11802:SF193)
AT4G25860	Oxysterol-binding protein-related protein 4A;ORP4A;ortholog	OXYSTEROL-BINDING PROTEIN-RELATED PROTEIN 4A-RELATED (PTHR10972:SF201)
AT1G17180	Glutathione S-transferase U25;GSTU25;ortholog	GLUTATHIONE S-TRANSFERASE U25 (PTHR11260:SF593)
AT5G49645	Uncharacterized protein;At5g49645;ortholog
AT1G15080	Lipid phosphate phosphatase 2;LPP2;ortholog	LIPID PHOSPHATE PHOSPHATASE 2 (PTHR10165:SF183)
AT1G76650	Calcium-binding protein CML38;CML38;ortholog	CALCIUM-BINDING PROTEIN CML38 (PTHR10891:SF747)
AT3G58590	Pentatricopeptide repeat-containing protein At3g58590;TAIR:locus:2076456;ortholog	OS01G0754700 PROTEIN (PTHR47928:SF81)
AT2G15350	Putative fucosyltransferase 10;FUT10;ortholog	FUCOSYLTRANSFERASE 10-RELATED (PTHR31889:SF45)
AT3G43920	Endoribonuclease Dicer homolog 3;DCL3;ortholog	ENDORIBONUCLEASE DICER HOMOLOG 3 (PTHR14950:SF46)
AT5G18570	GTP-binding protein OBGC, chloroplastic;OBGL;ortholog	MITOCHONDRIAL RIBOSOME-ASSOCIATED GTPASE 2 (PTHR11702:SF31)
AT1G08590	Leucine-rich repeat receptor-like protein kinase PXL1;PXL1;ortholog	LEUCINE-RICH REPEAT RECEPTOR-LIKE PROTEIN KINASE PXL1 (PTHR48052:SF28)
AT1G10370	Glutathione S-transferase U17;GSTU17;ortholog	GLUTATHIONE S-TRANSFERASE U17 (PTHR11260:SF615)
AT3G15700	Putative disease resistance protein At3g15700;TAIR:locus:2093192;ortholog	NB-ARC DOMAIN-CONTAINING PROTEIN (PTHR23155:SF1163)
AT1G16360	Putative ALA-interacting subunit 4;ALIS4;ortholog	ALA-INTERACTING SUBUNIT 4-RELATED (PTHR10926:SF49)
AT1G60600	2-carboxy-1,4-naphthoquinone phytyltransferase, chloroplastic;ABC4;ortholog	UBIA PRENYLTRANSFERASE DOMAIN-CONTAINING PROTEIN 1 (PTHR13929:SF0)
AT3G23550	Protein DETOXIFICATION 18;DTX18;ortholog	PROTEIN DETOXIFICATION 18-RELATED (PTHR11206:SF78)
AT3G29230	Pentatricopeptide repeat-containing protein At3g29230;PCMP-E27;ortholog	PENTATRICOPEPTIDE REPEAT-CONTAINING PROTEIN (PTHR47926:SF203)
AT1G63440	Probable copper-transporting ATPase HMA5;HMA5;ortholog	P-TYPE CATION-TRANSPORTING ATPASE (PTHR46594:SF4)
AT5G01100	Protein FRIABLE 1;FRB1;ortholog	PROTEIN FRIABLE 1 (PTHR31741:SF80)
AT5G40590	At5g40590;MNF13.11;ortholog	BNACNNG53840D PROTEIN (PTHR46288:SF60)
AT3G18260	Reticulon-like protein B9;RTNLB9;ortholog	RETICULON-LIKE PROTEIN B9 (PTHR10994:SF85)
AT1G27730	Zinc finger protein ZAT10;ZAT10;ortholog	ZINC FINGER PROTEIN ZAT10 (PTHR45988:SF61)
AT2G24590	Serine/arginine-rich splicing factor RSZ22A;RSZ22A;ortholog	SERINE/ARGININE-RICH SPLICING FACTOR RSZ22-RELATED (PTHR23147:SF127)
AT2G30395	Transcription repressor OFP17;OFP17;ortholog	TRANSCRIPTION REPRESSOR OFP17 (PTHR34042:SF1)
AT5G49340	Protein trichome birefringence-like 4;TBL4;ortholog	PROTEIN TRICHOME BIREFRINGENCE-LIKE 4 (PTHR32285:SF241)
AT3G60620	Phosphatidate cytidylyltransferase 5, chloroplastic;CDS5;ortholog	PHOSPHATIDATE CYTIDYLYLTRANSFERASE 5, CHLOROPLASTIC (PTHR47101:SF1)
AT5G39720	AIG2-like protein A;AIG2LA;ortholog	AIG2-LIKE PROTEIN A-RELATED (PTHR31544:SF6)
AT2G35890	Calcium-dependent protein kinase 25;CPK25;ortholog	CALCIUM-DEPENDENT PROTEIN KINASE 25 (PTHR24349:SF295)
AT1G76210	At1g76210;TAIR:locus:2199731;ortholog	DUF241 DOMAIN PROTEIN (PTHR31509:SF60)
AT5G05740	Probable zinc metalloprotease EGY2, chloroplastic;EGY2;ortholog	ZINC METALLOPROTEASE EGY2, CHLOROPLASTIC-RELATED (PTHR31412:SF5)
AT4G23700	Cation/H(+) antiporter 17;CHX17;ortholog	CATION/H(+) ANTIPORTER 17 (PTHR32468:SF144)
AT1G47130	Uncharacterized protein;At1g47130;ortholog
AT2G34220	Ubiquitin carboxyl-terminal hydrolase-like protein, putative (DUF627 and DUF629);MEE20;ortholog	CARBOXYL-TERMINAL HYDROLASE-LIKE PROTEIN, PUTATIVE (DUF627 AND DUF629)-RELATED (PTHR22975:SF24)
AT1G70410	Beta carbonic anhydrase 4;BCA4;ortholog	CARBONIC ANHYDRASE (PTHR11002:SF13)
AT5G38420	Ribulose bisphosphate carboxylase small chain 2B, chloroplastic;RBCS-2B;ortholog	RIBULOSE BISPHOSPHATE CARBOXYLASE SMALL CHAIN 1A, CHLOROPLASTIC-RELATED (PTHR31262:SF10)
AT1G28590	GDSL esterase/lipase At1g28590;TAIR:locus:2018743;ortholog	LIPASE_GDSL DOMAIN-CONTAINING PROTEIN (PTHR22835:SF641)
AT2G21610	Putative pectinesterase 11;PME11;ortholog	PECTINESTERASE 11-RELATED (PTHR31321:SF72)
AT1G51850	Protein kinase domain-containing protein;At1g51850;ortholog	LEUCINE-RICH REPEAT PROTEIN KINASE FAMILY PROTEIN-RELATED (PTHR45631:SF59)
AT4G01140	At4g01140;TAIR:locus:2125003;ortholog	PLANT/F17O14-7 PROTEIN (PTHR33512:SF7)
AT3G50060	Transcription factor MYB77;MYB77;ortholog	TRANSCRIPTION FACTOR MYB77 (PTHR45614:SF195)
AT1G15085	Uncharacterized protein;At1g15085;ortholog
AT2G39690	Uncharacterized protein;At2g39690;ortholog	OS01G0147800 PROTEIN (PTHR46248:SF4)
AT5G01550	Lectin-domain containing receptor kinase VI.3;LECRK63;ortholog	LECTIN-DOMAIN CONTAINING RECEPTOR KINASE VI.3 (PTHR27007:SF226)
AT4G02700	Sulfate transporter 3.2;SULTR3;2;ortholog	SULFATE TRANSPORTER 3.2 (PTHR11814:SF198)
AT3G13730	3-epi-6-deoxocathasterone 23-monooxygenase CYP90D1;CYP90D1;ortholog	3-EPI-6-DEOXOCATHASTERONE 23-MONOOXYGENASE CYP90D1 (PTHR24286:SF30)
AT5G05410	Dehydration-responsive element-binding protein 2A;DREB2A;ortholog	DEHYDRATION-RESPONSIVE ELEMENT-BINDING PROTEIN 2A-RELATED (PTHR31241:SF64)
AT1G68850	Peroxidase 11;PER11;ortholog	PEROXIDASE 11 (PTHR31388:SF9)
AT5G66610	Protein DA1-related 7;DAR7;ortholog	PROTEIN DA1-RELATED 4-RELATED (PTHR24209:SF28)
AT1G72540	Putative receptor-like protein kinase At1g72540;TAIR:locus:2030185;ortholog	PROTEIN KINASE DOMAIN-CONTAINING PROTEIN (PTHR45621:SF88)
AT1G73750	Alpha/beta hydrolase family protein;At1g73750;ortholog	ALPHA/BETA HYDROLASE FAMILY PROTEIN (PTHR11005:SF132)
AT3G21690	Protein DETOXIFICATION 40;DTX40;ortholog	PROTEIN DETOXIFICATION 40 (PTHR11206:SF272)
AT1G17420	Lipoxygenase 3, chloroplastic;LOX3;ortholog	LIPOXYGENASE 3, CHLOROPLASTIC (PTHR11771:SF181)
AT1G11190	Endonuclease 1;ENDO1;ortholog	ENDONUCLEASE 1 (PTHR33146:SF14)
AT5G07190	Embryo-specific protein ATS3;ATS3;ortholog	EMBRYO-SPECIFIC PROTEIN ATS3 (PTHR31718:SF34)
AT3G27210	Uncharacterized protein At3g27210;Y-2;ortholog	BNAC02G36770D PROTEIN (PTHR34280:SF14)
AT5G53590	At5g53590;MNC6.13;ortholog	BNAC09G29950D PROTEIN (PTHR31374:SF133)
AT5G19790	Ethylene-responsive transcription factor RAP2-11;RAP2-11;ortholog	ETHYLENE-RESPONSIVE TRANSCRIPTION FACTOR RAP2-11 (PTHR31194:SF90)
AT1G26210	Protein SOB FIVE-LIKE 1;SOFL1;ortholog	PROTEIN SOB FIVE-LIKE 1 (PTHR33347:SF36)
AT2G32830	Probable inorganic phosphate transporter 1-5;PHT1-5;ortholog	INORGANIC PHOSPHATE TRANSPORTER 1-5-RELATED (PTHR24064:SF479)
AT4G27560	UDP-glycosyltransferase 79B2;UGT79B2;ortholog	ANTHOCYANIDIN 3-O-GLUCOSIDE 2'''-O-XYLOSYLTRANSFERASE-RELATED (PTHR48049:SF91)
AT3G12830	Auxin-responsive protein SAUR72;SAUR72;ortholog	AUXIN-RESPONSIVE PROTEIN SAUR71-RELATED (PTHR31374:SF349)
AT3G16240	Aquaporin TIP2-1;TIP2-1;ortholog	AQUAPORIN TIP2-1 (PTHR45665:SF48)
AT3G15540	Auxin-responsive protein IAA19;IAA19;ortholog	AUXIN-RESPONSIVE PROTEIN IAA19 (PTHR31734:SF121)
AT4G17695	Probable transcription factor KAN3;KAN3;ortholog	TRANSCRIPTION FACTOR KAN3-RELATED (PTHR31496:SF23)
AT2G15490	UDP-glycosyltransferase 73B4;UGT73B4;ortholog	UDP-GLYCOSYLTRANSFERASE 73B4-RELATED (PTHR48049:SF37)
AT1G61340	F-box protein At1g61340;TAIR:locus:2197659;ortholog	BNACNNG04130D PROTEIN (PTHR34049:SF7)
AT1G10910	Pentatricopeptide repeat-containing protein At1g10910, chloroplastic;TAIR:locus:2197424;ortholog	OS01G0559500 PROTEIN (PTHR47942:SF49)
AT2G29650	Sodium-dependent phosphate transport protein 1, chloroplastic;ANTR1;ortholog	SIALIN (PTHR11662:SF399)
AT5G65350	Histone H3-like 5;TAIR:locus:2168267;ortholog	HISTONE H3-LIKE 5-RELATED (PTHR11426:SF217)
AT2G32860	Beta-glucosidase 33;BGLU33;ortholog	BETA-GLUCOSIDASE 33 (PTHR10353:SF267)
AT5G04070	At5g04070;TAIR:locus:2150680;ortholog	BNACNNG10380D PROTEIN (PTHR24320:SF185)
AT4G08535	F-box SKIP17-like protein;At4g08535;ortholog	F-BOX SKIP17-LIKE PROTEIN-RELATED (PTHR16134:SF73)
AT4G33495	Protein ROOT PRIMORDIUM DEFECTIVE 1;RPD1;ortholog	PROTEIN ROOT PRIMORDIUM DEFECTIVE 1 (PTHR31476:SF9)
AT4G34510	3-ketoacyl-CoA synthase 17;KCS17;ortholog	3-KETOACYL-COA SYNTHASE 17 (PTHR31561:SF184)
AT1G62560	Flavin-containing monooxygenase FMO GS-OX3;FMOGS-OX3;ortholog	FLAVIN-CONTAINING MONOOXYGENASE FMO GS-OX1-RELATED (PTHR23023:SF244)
AT2G18120	Protein SHI RELATED SEQUENCE 4;SRS4;ortholog	PROTEIN SHI RELATED SEQUENCE 4 (PTHR31604:SF26)
AT4G25850	Oxysterol-binding protein-related protein 4B;ORP4B;ortholog	OXYSTEROL-BINDING PROTEIN-RELATED PROTEIN 4A-RELATED (PTHR10972:SF201)
AT5G65140	Probable trehalose-phosphate phosphatase J;TPPJ;ortholog	TREHALOSE-PHOSPHATE PHOSPHATASE J-RELATED (PTHR43768:SF44)
AT1G17170	Glutathione S-transferase U24;GSTU24;ortholog	GLUTATHIONE S-TRANSFERASE U24 (PTHR11260:SF549)
AT1G02930	Glutathione S-transferase F6;GSTF6;ortholog	GLUTATHIONE S-TRANSFERASE F6-RELATED (PTHR43900:SF47)
AT3G10180	Kinesin-like protein KIN-7O;KIN7O;ortholog	CENTROMERE-ASSOCIATED PROTEIN E (PTHR47968:SF36)
AT3G47600	Transcription factor MYB94;MYB94;ortholog	TRANSCRIPTION FACTOR MYB94-RELATED (PTHR10641:SF1314)
AT2G23170	Indole-3-acetic acid-amido synthetase GH3.3;GH3.3;ortholog	INDOLE-3-ACETIC ACID-AMIDO SYNTHETASE GH3.3 (PTHR31901:SF55)
AT1G48930	Endoglucanase 5;TAIR:locus:2028441;ortholog	ENDOGLUCANASE 5 (PTHR22298:SF41)
AT2G38540	Non-specific lipid-transfer protein 1;LTP1;ortholog	NON-SPECIFIC LIPID-TRANSFER PROTEIN 1-RELATED (PTHR33076:SF126)
AT2G21430	Probable cysteine protease RD19B;RD19B;ortholog	CYSTEINE PROTEASE RD19A-RELATED (PTHR12411:SF809)
AT2G33050	Receptor like protein 26;RLP26;ortholog	RECEPTOR LIKE PROTEIN 26 (PTHR27004:SF364)
AT1G27950	Non-specific lipid transfer protein GPI-anchored 1;LTPG1;ortholog	NON-SPECIFIC LIPID TRANSFER PROTEIN GPI-ANCHORED 1 (PTHR33044:SF118)
AT3G24520	Heat stress transcription factor C-1;HSFC1;ortholog	HEAT STRESS TRANSCRIPTION FACTOR C-1 (PTHR10015:SF332)
AT1G18420	Putative aluminum-activated malate transporter 3;ALMT3;ortholog	ALUMINUM-ACTIVATED MALATE TRANSPORTER 3-RELATED (PTHR31086:SF59)
AT3G49360	Probable 6-phosphogluconolactonase 2;PGL2;ortholog	6-PHOSPHOGLUCONOLACTONASE 2-RELATED (PTHR11054:SF14)
AT2G23620	Methylesterase 1;MES1;ortholog	METHYLESTERASE 1 (PTHR10992:SF1069)
AT1G67370	Meiosis-specific protein ASY1;ASY1;ortholog	MEIOSIS-SPECIFIC PROTEIN ASY1 (PTHR12411:SF699)
AT4G23570	Protein SGT1 homolog A;SGT1A;ortholog	PROTEIN SGT1 HOMOLOG A (PTHR45862:SF9)
AT1G52070	Jacalin-related lectin 10;JAL10;ortholog	JACALIN-RELATED LECTIN 10-RELATED (PTHR47293:SF52)
AT2G21100	Dirigent protein 23;DIR23;ortholog	DIRIGENT PROTEIN 23 (PTHR21495:SF80)
AT1G78730	Putative FBD-associated F-box protein At1g78730;TAIR:locus:2037613;ortholog	F-BOX PROTEIN-RELATED (PTHR32212:SF271)
AT2G43500	Protein NLP8;NLP8;ortholog	PROTEIN NLP8 (PTHR32002:SF41)
AT4G18520	Pentatricopeptide repeat-containing protein At4g18520, chloroplastic;PCMP-A2;ortholog	OS03G0644200 PROTEIN (PTHR24015:SF739)
AT3G45430	Probable L-type lectin-domain containing receptor kinase I.5;LECRK15;ortholog	L-TYPE LECTIN-DOMAIN CONTAINING RECEPTOR KINASE I.5-RELATED (PTHR27007:SF187)
AT3G20880	Zinc finger protein WIP4;WIP4;ortholog	ZINC FINGER PROTEIN WIP4 (PTHR45878:SF12)
AT5G62480	Glutathione S-transferase U9;GSTU9;ortholog	GLUTATHIONE S-TRANSFERASE U9 (PTHR11260:SF720)
AT5G51750	Subtilisin-like protease SBT1.3;SBT1.3;ortholog	SUBTILISIN-LIKE PROTEASE SBT1.3 (PTHR10795:SF322)
AT5G16850	Telomerase reverse transcriptase;TERT;ortholog	TELOMERASE REVERSE TRANSCRIPTASE (PTHR12066:SF0)
AT2G22830	Squalene epoxidase 2, mitochondrial;SQE2;ortholog	SQUALENE EPOXIDASE 2, MITOCHONDRIAL (PTHR10835:SF15)
AT1G77760	Nitrate reductase [NADH] 1;NIA1;ortholog	NITRATE REDUCTASE [NADH] 1 (PTHR19370:SF208)
AT1G29660	GDSL esterase/lipase At1g29660;TAIR:locus:2013658;ortholog	OS01G0748500 PROTEIN (PTHR45650:SF3)
AT1G35140	Protein EXORDIUM-like 1;EXL1;ortholog	PROTEIN EXORDIUM-RELATED (PTHR31279:SF54)
AT1G33280	Protein BEARSKIN1;BRN1;ortholog	PROTEIN BEARSKIN1-RELATED (PTHR31989:SF39)
AT5G36220	Cytochrome P450 81D1;CYP81D1;ortholog	CYTOCHROME P450 81D1 (PTHR24298:SF441)
AT2G41010	Calmodulin-binding protein 25;CAMBP25;ortholog	CALMODULIN-BINDING PROTEIN 25 (PTHR33179:SF9)
AT2G35770	Serine carboxypeptidase-like 28;SCPL28;ortholog	SERINE CARBOXYPEPTIDASE-LIKE 28 (PTHR11802:SF419)
AT2G33460	CRIB domain-containing protein RIC1;RIC1;ortholog	CRIB DOMAIN-CONTAINING PROTEIN RIC1 (PTHR46325:SF16)
AT3G47840	Putative pentatricopeptide repeat-containing protein At3g47840;PCMP-E43;ortholog	OS05G0581300 PROTEIN (PTHR24015:SF1799)
AT2G39370	Probable membrane-associated kinase regulator 4;MAKR4;ortholog	MEMBRANE-ASSOCIATED KINASE REGULATOR 4-RELATED (PTHR33312:SF5)
AT5G45840	Protein MALE DISCOVERER 1;MDIS1;ortholog	PROTEIN MALE DISCOVERER 1 (PTHR46084:SF21)
AT4G27652	At4g27652;TAIR:locus:505006524;ortholog	BNAA03G48750D PROTEIN (PTHR48242:SF2)
AT2G04090	Protein DETOXIFICATION 5;DTX5;ortholog	PROTEIN DETOXIFICATION 5-RELATED (PTHR11206:SF427)
AT1G28650	GDSL esterase/lipase At1g28650;TAIR:locus:2018718;ortholog	LIPASE_GDSL DOMAIN-CONTAINING PROTEIN (PTHR22835:SF522)
AT2G15090	3-ketoacyl-CoA synthase 8;KCS8;ortholog	3-KETOACYL-COA SYNTHASE 8 (PTHR31561:SF78)
AT5G01110	Pentatricopeptide repeat-containing protein At5g01110;TAIR:locus:2150024;ortholog	PPR CONTAINING PLANT-LIKE PROTEIN (PTHR47932:SF12)
AT2G34390	Aquaporin NIP2-1;NIP2-1;ortholog	AQUAPORIN NIP2-1-RELATED (PTHR45724:SF27)
AT5G42600	Marneral synthase;MRN1;ortholog	ARABIDIOL SYNTHASE-RELATED (PTHR11764:SF49)
AT2G34810	Berberine bridge enzyme-like 16;TAIR:locus:2044747;ortholog	BERBERINE BRIDGE ENZYME-LIKE 16 (PTHR32448:SF75)
AT4G01600	GEM-like protein 2;TAIR:locus:2133387;ortholog	GEM-LIKE PROTEIN 2 (PTHR31969:SF9)
AT3G08770	Non-specific lipid-transfer protein 6;LTP6;ortholog	NON-SPECIFIC LIPID-TRANSFER PROTEIN 10-RELATED (PTHR33076:SF50)
AT1G54940	Putative UDP-glucuronate:xylan alpha-glucuronosyltransferase 4;GUX4;ortholog	UDP-GLUCURONATE:XYLAN ALPHA-GLUCURONOSYLTRANSFERASE 4-RELATED (PTHR11183:SF110)
AT1G63600	Cysteine-rich repeat secretory protein 4;CRRSP4;ortholog	CYSTEINE-RICH REPEAT SECRETORY PROTEIN 4-RELATED (PTHR32099:SF41)
AT5G27870	Putative pectinesterase/pectinesterase inhibitor 28;PME28;ortholog	PECTINESTERASE/PECTINESTERASE INHIBITOR 28-RELATED (PTHR31707:SF382)
AT3G16050	Pyridoxal 5'-phosphate synthase-like subunit PDX1.2;PDX12;ortholog	PYRIDOXAL 5'-PHOSPHATE SYNTHASE-LIKE SUBUNIT PDX1.2 (PTHR31829:SF2)
AT5G01870	Non-specific lipid-transfer protein 10;LTP10;ortholog	NON-SPECIFIC LIPID-TRANSFER PROTEIN 10-RELATED (PTHR33076:SF50)
AT1G64670	Probable lysophospholipase BODYGUARD 1;BDG1;ortholog	LYSOPHOSPHOLIPASE BODYGUARD 1-RELATED (PTHR43689:SF25)
AT3G17690	Putative cyclic nucleotide-gated ion channel 19;CNGC19;ortholog	CYCLIC NUCLEOTIDE-GATED ION CHANNEL 19-RELATED (PTHR45651:SF40)
AT2G05100	Chlorophyll a-b binding protein 2.1, chloroplastic;LHCB2.1;ortholog	CHLOROPHYLL A-B BINDING PROTEIN 2.1, CHLOROPLASTIC-RELATED (PTHR21649:SF33)
AT1G70800	Protein C2-DOMAIN ABA-RELATED 6;CAR6;ortholog	PROTEIN C2-DOMAIN ABA-RELATED 6-RELATED (PTHR45933:SF22)
AT1G11460	WAT1-related protein At1g11460;TAIR:locus:2200041;ortholog	WAT1-RELATED PROTEIN (PTHR31218:SF198)
AT5G02710	At5g02710;F9G14_20;ortholog	OS03G0363400 PROTEIN (PTHR36791:SF2)
AT1G27420	Putative F-box/kelch-repeat protein At1g27420;TAIR:locus:2015979;ortholog	F-BOX DOMAIN-CONTAINING PROTEIN (PTHR24414:SF62)
AT4G15530	Pyruvate, phosphate dikinase 1, chloroplastic;PPDK;ortholog	PYRUVATE, PHOSPHATE DIKINASE 1, CHLOROPLASTIC (PTHR22931:SF9)
AT2G37210	Cytokinin riboside 5'-monophosphate phosphoribohydrolase LOG3;LOG3;ortholog	CYTOKININ RIBOSIDE 5'-MONOPHOSPHATE PHOSPHORIBOHYDROLASE LOG3 (PTHR31223:SF69)
AT1G19180	Protein TIFY 10A;TIFY10A;ortholog	PROTEIN TIFY 10A (PTHR33077:SF52)
AT1G67470	Inactive serine/threonine-protein kinase ZRK12;ZRK12;ortholog	INACTIVE SERINE/THREONINE-PROTEIN KINASE ZRK12-RELATED (PTHR27005:SF188)
AT1G54200	Protein BIG GRAIN 1-like B;TAIR:locus:2020153;ortholog	PROTEIN BIG GRAIN 1-LIKE B (PTHR33541:SF19)
AT5G45650	Subtilisin-like protease SBT5.6;SBT5.6;ortholog	SUBTILISIN-LIKE PROTEASE SBT5.5-RELATED (PTHR10795:SF562)
AT1G62760	Pectinesterase inhibitor 10;PMEI10;ortholog	PECTINESTERASE INHIBITOR 10 (PTHR31080:SF118)
AT5G46090	Protein DMP6;DMP6;ortholog	PROTEIN DMP6 (PTHR31621:SF0)
AT1G74460	GDSL esterase/lipase At1g74460;TAIR:locus:2019155;ortholog	LIPASE_GDSL DOMAIN-CONTAINING PROTEIN (PTHR45648:SF8)
AT2G25770	At2g25770;TAIR:locus:2043575;ortholog	LACHRYMATORY-FACTOR SYNTHASE-LIKE (PTHR33789:SF3)
AT1G63450	Xyloglucan-specific galacturonosyltransferase 1;GT16;ortholog	XYLOGLUCAN-SPECIFIC GALACTURONOSYLTRANSFERASE 1 (PTHR11062:SF117)
AT2G16890	UDP-glycosyltransferase 90A1;UGT90A1;ortholog	UDP-GLYCOSYLTRANSFERASE 90A1 (PTHR48047:SF76)
AT4G18390	Transcription factor TCP2;TCP2;ortholog	TRANSCRIPTION FACTOR TCP2 (PTHR31072:SF162)
AT1G74650	At1g74650;ATMYB31;ortholog	SUBFAMILY NOT NAMED (PTHR10641:SF1292)
AT5G57560	Xyloglucan endotransglucosylase/hydrolase protein 22;XTH22;ortholog	XYLOGLUCAN ENDOTRANSGLUCOSYLASE/HYDROLASE PROTEIN 22 (PTHR31062:SF188)
AT1G34670	Transcription factor MYB93;MYB93;ortholog	TRANSCRIPTION FACTOR MYB93 (PTHR10641:SF1287)
AT5G15970	Stress-induced protein KIN2;KIN2;ortholog	STRESS-INDUCED PROTEIN KIN1-RELATED (PTHR34191:SF23)
AT2G40750	Probable WRKY transcription factor 54;WRKY54;ortholog	WRKY TRANSCRIPTION FACTOR 54-RELATED (PTHR32096:SF83)
AT3G26830	Bifunctional dihydrocamalexate synthase/camalexin synthase;CYP71B15;ortholog	BIFUNCTIONAL DIHYDROCAMALEXATE SYNTHASE/CAMALEXIN SYNTHASE-RELATED (PTHR47956:SF50)
AT1G75520	Protein SHI RELATED SEQUENCE 5;SRS5;ortholog	PROTEIN SHI RELATED SEQUENCE 5 (PTHR31604:SF29)
AT5G67160	Protein ENHANCED PSEUDOMONAS SUSCEPTIBILITY 1;EPS1;ortholog	PROTEIN ENHANCED PSEUDOMONAS SUSCEPTIBILITY 1 (PTHR31896:SF45)
AT3G16900	Protein LURP-one-related 13;TAIR:locus:2086062;ortholog	PROTEIN LURP-ONE-RELATED 13 (PTHR31087:SF58)
AT3G01600	NAC domain-containing protein;NAC044;ortholog	NAC DOMAIN CONTAINING PROTEIN 85-RELATED (PTHR31079:SF2)
AT4G02850	At4g02850;TAIR:locus:2140250;ortholog	BNAC03G30560D PROTEIN (PTHR13774:SF25)
AT4G19650	Mitochondrial transcription termination factor family protein;At4g19650;ortholog	MITOCHONDRIAL TRANSCRIPTION TERMINATION FACTOR FAMILY PROTEIN (PTHR13068:SF103)
AT4G11230	Probable respiratory burst oxidase homolog protein I;RBOHI;ortholog	RESPIRATORY BURST OXIDASE HOMOLOG PROTEIN I-RELATED (PTHR11972:SF150)
AT1G06225	CLAVATA3/ESR (CLE)-related protein 3;CLE3;ortholog	CLAVATA3/ESR (CLE)-RELATED PROTEIN 3 (PTHR33869:SF26)
AT4G25470	Dehydration-responsive element-binding protein 1C;DREB1C;ortholog	DEHYDRATION-RESPONSIVE ELEMENT-BINDING PROTEIN 1A-RELATED (PTHR31839:SF23)
AT5G66460	Mannan endo-1,4-beta-mannosidase 7;MAN7;ortholog	MANNAN ENDO-1,4-BETA-MANNOSIDASE 7 (PTHR31451:SF60)
AT3G45390	Probable L-type lectin-domain containing receptor kinase I.2;LECRK12;ortholog	L-TYPE LECTIN-DOMAIN CONTAINING RECEPTOR KINASE I.1-RELATED (PTHR27007:SF231)
AT4G12382	F-box protein At4g12382;TAIR:locus:4515103379;ortholog	SUBFAMILY NOT NAMED (PTHR33127:SF79)
AT2G31790	UDP-glycosyltransferase 74C1;UGT74C1;ortholog	UDP-GLYCOSYLTRANSFERASE 74C1 (PTHR11926:SF1356)
AT3G20475	DNA mismatch repair protein MSH5;MSH5;ortholog	DNA MISMATCH REPAIR PROTEIN MSH5 (PTHR11361:SF20)
AT5G04340	Zinc finger protein ZAT6;ZAT6;ortholog	ZINC FINGER PROTEIN ZAT6 (PTHR45988:SF1)
AT1G22340	UDP-glycosyltransferase 85A7;UGT85A7;ortholog	UDP-GLYCOSYLTRANSFERASE 85A7 (PTHR11926:SF774)
AT1G07720	3-ketoacyl-CoA synthase 3;KCS3;ortholog	3-KETOACYL-COA SYNTHASE 3 (PTHR31561:SF107)
AT4G30280	Probable xyloglucan endotransglucosylase/hydrolase protein 18;XTH18;ortholog	XYLOGLUCAN ENDOTRANSGLUCOSYLASE/HYDROLASE PROTEIN 19-RELATED (PTHR31062:SF157)
AT5G09290	Probable SAL4 phosphatase;SAL4;ortholog	SAL2 PHOSPHATASE-RELATED (PTHR43200:SF11)
AT2G40000	Nematode resistance protein-like HSPRO2;HSPRO2;ortholog	NEMATODE RESISTANCE PROTEIN-LIKE HSPRO2 (PTHR34795:SF4)
AT5G41315	Transcription factor GLABRA 3;GL3;ortholog	TRANSCRIPTION FACTOR GLABRA 3 (PTHR46266:SF6)
AT1G73580	Protein C2-DOMAIN ABA-RELATED 3;CAR3;ortholog	PROTEIN C2-DOMAIN ABA-RELATED 3 (PTHR45933:SF10)
AT1G23010	Multicopper oxidase LPR1;LPR1;ortholog	MULTICOPPER OXIDASE LPR1 (PTHR11709:SF298)
AT5G04120	Metal-independent phosphoserine phosphatase;IPSP;ortholog	METAL-INDEPENDENT PHOSPHOSERINE PHOSPHATASE (PTHR48100:SF23)
AT5G38020	At5g38020;TAIR:locus:2144466;ortholog	S-ADENOSYL-L-METHIONINE-DEPENDENT METHYLTRANSFERASES SUPERFAMILY PROTEIN (PTHR31009:SF56)
AT2G26820	Immune-associated nucleotide-binding protein 10;IAN10;ortholog	IMMUNE-ASSOCIATED NUCLEOTIDE-BINDING PROTEIN 1-RELATED (PTHR10903:SF146)
AT3G52340	Probable sucrose-phosphatase 3b;SPP3B;ortholog	SUCROSE-PHOSPHATASE 3B-RELATED (PTHR46521:SF13)
AT3G44890	50S ribosomal protein L9, chloroplastic;RPL9;ortholog	39S RIBOSOMAL PROTEIN L9, MITOCHONDRIAL (PTHR21368:SF18)
AT1G05560	UDP-glycosyltransferase 75B1;UGT75B1;ortholog	UDP-GLYCOSYLTRANSFERASE 75B1 (PTHR11926:SF870)
AT5G40020	At5g40020;MYH19.180;ortholog	OS10G0412700 PROTEIN (PTHR31048:SF8)
AT5G16530	Auxin efflux carrier component 5;PIN5;ortholog	AUXIN EFFLUX CARRIER COMPONENT 5 (PTHR31752:SF2)
AT1G72360	Ethylene-responsive transcription factor ERF073;ERF073;ortholog	ETHYLENE-RESPONSIVE TRANSCRIPTION FACTOR ERF073 (PTHR31190:SF264)
AT5G28610	LOW protein: ATP-dependent RNA helicase DRS1-like protein;At5g28610;ortholog
AT4G36880	Germination-specific cysteine protease 1;GCP1;ortholog	GERMINATION-SPECIFIC CYSTEINE PROTEASE 1 (PTHR12411:SF828)
AT2G47950	Myelin transcription factor-like protein;At2g47950;ortholog	MYELIN TRANSCRIPTION FACTOR-LIKE PROTEIN (PTHR35726:SF3)
AT5G27200	Acyl carrier protein 5, chloroplastic;ACP5;ortholog	ACYL CARRIER PROTEIN 5, CHLOROPLASTIC (PTHR46153:SF12)
AT1G68940	Putative U-box domain-containing protein 42;PUB42;ortholog	U-BOX DOMAIN-CONTAINING PROTEIN 42-RELATED (PTHR45958:SF4)
AT1G68870	Protein SOB FIVE-LIKE 2;SOFL2;ortholog	PROTEIN SOB FIVE-LIKE 2 (PTHR33347:SF17)
AT1G68723	Uncharacterized protein;At1g68723;ortholog
AT4G26790	GDSL esterase/lipase At4g26790;TAIR:locus:2116282;ortholog	LIPASE_GDSL DOMAIN-CONTAINING PROTEIN (PTHR45642:SF118)
AT2G20520	Fasciclin-like arabinogalactan protein 6;FLA6;ortholog	FASCICLIN-LIKE ARABINOGALACTAN PROTEIN 6 (PTHR32077:SF54)
AT4G18350	9-cis-epoxycarotenoid dioxygenase NCED2, chloroplastic;NCED2;ortholog	9-CIS-EPOXYCAROTENOID DIOXYGENASE NCED2, CHLOROPLASTIC (PTHR10543:SF93)
AT1G79130	Auxin-responsive protein SAUR40;SAUR40;ortholog	AUXIN-RESPONSIVE PROTEIN SAUR40 (PTHR31374:SF155)
AT1G42550	Protein PLASTID MOVEMENT IMPAIRED 1;PMI1;ortholog	PROTEIN PLASTID MOVEMENT IMPAIRED 1 (PTHR33414:SF2)
AT5G03885	Uncharacterized protein;At5g03885;ortholog
AT5G03970	F-box protein At5g03970;TAIR:locus:2150665;ortholog	F-BOX DOMAIN-CONTAINING PROTEIN (PTHR31672:SF2)
AT1G52050	Jacalin-related lectin 8;JAL8;ortholog	JACALIN-RELATED LECTIN 10-RELATED (PTHR47293:SF52)
AT3G59710	NAD(P)-binding Rossmann-fold superfamily protein;At3g59710;ortholog	NAD(P)-BINDING ROSSMANN-FOLD SUPERFAMILY PROTEIN (PTHR43490:SF60)
AT5G07990	Flavonoid 3'-monooxygenase;CYP75B1;ortholog	FLAVONOID 3'-MONOOXYGENASE (PTHR24298:SF45)
AT3G55980	Zinc finger CCCH domain-containing protein 47;TAIR:locus:2082068;ortholog	ZINC FINGER CCCH DOMAIN-CONTAINING PROTEIN 47 (PTHR14493:SF86)
AT5G43840	Heat stress transcription factor A-6a;HSFA6A;ortholog	HEAT STRESS TRANSCRIPTION FACTOR A-6A (PTHR10015:SF296)
AT2G37700	Protein CER1-like 2;TAIR:locus:2040666;ortholog	PROTEIN CER1-LIKE 2 (PTHR11863:SF199)
AT2G33580	Protein LYK5;LYK5;ortholog	PROTEIN LYK5 (PTHR45927:SF6)
AT5G41610	Cation/H(+) antiporter 18;CHX18;ortholog	CATION/H(+) ANTIPORTER 18 (PTHR32468:SF34)
AT1G66400	Probable calcium-binding protein CML23;CML23;ortholog	CALCIUM-BINDING PROTEIN CML23-RELATED (PTHR10891:SF794)
AT3G02885	Gibberellin-regulated protein 5;GASA5;ortholog	GIBBERELLIN-REGULATED PROTEIN 5 (PTHR23201:SF60)
AT4G14690	Early light-induced protein 2, chloroplastic;ELIP2;ortholog	EARLY LIGHT-INDUCED PROTEIN 2, CHLOROPLASTIC (PTHR14154:SF96)
AT1G01600	Cytochrome P450 86A4;CYP86A4;ortholog	CYTOCHROME P450 86A4 (PTHR24296:SF139)
AT3G08660	Putative BTB/POZ domain-containing protein At3g08660;TAIR:locus:2077868;ortholog	OS12G0117600 PROTEIN (PTHR32370:SF115)
AT3G07195	AvrRpt-cleavage domain-containing protein;At3g07195;ortholog	AVRRPT-CLEAVAGE DOMAIN-CONTAINING PROTEIN (PTHR33159:SF49)
AT2G32960	Tyrosine-protein phosphatase DSP2;DSP2;ortholog	TYROSINE-PROTEIN PHOSPHATASE DSP2 (PTHR31126:SF63)
AT5G44063	Uncharacterized protein;At5g44063;ortholog
AT1G61080	Hydroxyproline-rich glycoprotein family protein;At1g61080;ortholog	HYDROXYPROLINE-RICH GLYCOPROTEIN FAMILY PROTEIN (PTHR31342:SF16)
AT1G18300	Nudix hydrolase 4;NUDT4;ortholog	NUDIX HYDROLASE 4 (PTHR12629:SF42)
AT1G14580	Protein indeterminate-domain 6, chloroplastic;IDD6;ortholog	PROTEIN INDETERMINATE-DOMAIN 6, CHLOROPLASTIC (PTHR10593:SF175)
AT1G07390	Receptor-like protein 1;RLP1;ortholog	RECEPTOR-LIKE PROTEIN 1 (PTHR48062:SF3)
AT3G28210	Zinc finger AN1 domain-containing stress-associated protein 12;SAP12;ortholog	ZINC FINGER, AN1-TYPE DOMAIN 2A (PTHR14677:SF20)
AT5G45670	GDSL esterase/lipase At5g45670;TAIR:locus:2171948;ortholog	LIPASE_GDSL DOMAIN-CONTAINING PROTEIN (PTHR45650:SF27)
AT5G01760	TOM1-like protein 7;TOL7;ortholog	TOM1-LIKE PROTEIN 7 (PTHR45898:SF13)
AT4G27280	Calcium-binding protein KRP1;KRP1;ortholog	CALCIUM-BINDING PROTEIN KRP1 (PTHR47319:SF6)
AT5G11440	Polyadenylate-binding protein-interacting protein 5;CID5;ortholog	POLYADENYLATE-BINDING PROTEIN-INTERACTING PROTEIN 5 (PTHR37252:SF2)
AT4G18910	Aquaporin NIP1-2;NIP1-2;ortholog	AQUAPORIN NIP1-1-RELATED (PTHR45724:SF13)
AT2G47520	Ethylene-responsive transcription factor ERF071;ERF071;ortholog	ETHYLENE-RESPONSIVE TRANSCRIPTION FACTOR ERF071 (PTHR31190:SF270)
AT3G02110	Serine carboxypeptidase-like 25;SCPL25;ortholog	SERINE CARBOXYPEPTIDASE-LIKE 25 (PTHR11802:SF87)
AT1G18550	Kinesin-like protein KIN-8A;KIN8A;ortholog	KINESIN-LIKE PROTEIN (PTHR24115:SF372)
AT1G16590	DNA polymerase zeta processivity subunit;REV7;ortholog	MITOTIC SPINDLE ASSEMBLY CHECKPOINT PROTEIN MAD2B (PTHR11842:SF10)
AT1G78390	9-cis-epoxycarotenoid dioxygenase NCED9, chloroplastic;NCED9;ortholog	9-CIS-EPOXYCAROTENOID DIOXYGENASE NCED9, CHLOROPLASTIC (PTHR10543:SF95)
AT1G12370	Deoxyribodipyrimidine photo-lyase;PHR1;ortholog	DNA PHOTOLYASE (PTHR10211:SF0)
AT1G64780	Ammonium transporter 1 member 2;AMT1-2;ortholog	AMMONIUM TRANSPORTER 1 MEMBER 2 (PTHR11730:SF108)
AT4G14840	At4g14840;dl3460c;ortholog	CALMODULIN PROTEIN KINASE (PTHR33345:SF4)
AT1G10210	Mitogen-activated protein kinase 1;MPK1;ortholog	MITOGEN-ACTIVATED PROTEIN KINASE 1 (PTHR24055:SF378)
AT4G14130	Xyloglucan endotransglucosylase/hydrolase protein 15;XTH15;ortholog	XYLOGLUCAN ENDOTRANSGLUCOSYLASE/HYDROLASE PROTEIN 15 (PTHR31062:SF176)
AT1G52060	Jacalin-related lectin 9;JAL9;ortholog	JACALIN-RELATED LECTIN 10-RELATED (PTHR47293:SF52)
AT3G20600	Protein NDR1;NDR1;ortholog	LATE EMBRYOGENESIS ABUNDANT (LEA) HYDROXYPROLINE-RICH GLYCOPROTEIN FAMILY-RELATED (PTHR31415:SF52)
AT5G20860	Probable pectinesterase/pectinesterase inhibitor 54;PME54;ortholog	PECTINESTERASE/PECTINESTERASE INHIBITOR 54-RELATED (PTHR31707:SF11)
AT2G17890	Calcium-dependent protein kinase 16;CPK16;ortholog	CALCIUM-DEPENDENT PROTEIN KINASE 16 (PTHR24349:SF287)
AT1G17345	Auxin-responsive protein SAUR77;SAUR77;ortholog	AUXIN-RESPONSIVE PROTEIN SAUR77 (PTHR31374:SF5)
AT4G33120	At4g33120;TAIR:locus:2125934;ortholog	S-ADENOSYL-L-METHIONINE-DEPENDENT METHYLTRANSFERASES SUPERFAMILY PROTEIN (PTHR43832:SF1)
AT3G62020	Germin-like protein subfamily 2 member 4;GLP10;ortholog	GERMIN-LIKE PROTEIN SUBFAMILY 2 MEMBER 4 (PTHR31238:SF18)
AT4G16890	Protein SUPPRESSOR OF npr1-1, CONSTITUTIVE 1;SNC1;ortholog	ADP-RIBOSYL CYCLASE/CYCLIC ADP-RIBOSE HYDROLASE-RELATED (PTHR11017:SF274)
AT3G26740	Light-regulated protein 1, chloroplastic;LIR1;ortholog	LIGHT-REGULATED PROTEIN 1, CHLOROPLASTIC (PTHR36762:SF2)
AT3G18295	At3g18295;TAIR:locus:2089683;ortholog	BNAC05G34980D PROTEIN (PTHR33130:SF39)
AT5G19730	Probable pectinesterase 53;PME53;ortholog	PECTINESTERASE 53-RELATED (PTHR31321:SF57)
AT5G50240	Protein-L-isoaspartate O-methyltransferase 2;PIMT2;ortholog	PROTEIN-L-ISOASPARTATE O-METHYLTRANSFERASE 2 (PTHR11579:SF20)
AT5G44130	Fasciclin-like arabinogalactan protein 13;FLA13;ortholog	FASCICLIN-LIKE ARABINOGALACTAN PROTEIN 13 (PTHR32077:SF57)
AT1G53770	O-fucosyltransferase 14;OFUT14;ortholog	O-FUCOSYLTRANSFERASE 14 (PTHR13398:SF3)
AT3G12320	Protein LNK3;LNK3;ortholog	PROTEIN LNK3 (PTHR33334:SF9)
AT2G38380	Peroxidase 22;PER22;ortholog	PEROXIDASE 22-RELATED (PTHR31388:SF255)
AT5G52970	Thylakoid lumenal 15.0 kDa protein 2, chloroplastic;TAIR:locus:2168362;ortholog	THYLAKOID LUMENAL 15.0 KDA PROTEIN 2, CHLOROPLASTIC (PTHR35514:SF1)
AT4G27657	At4g27657;TAIR:locus:505006526;ortholog	BNAA08G14020D PROTEIN (PTHR48175:SF1)
AT1G66500	Polyadenylation and cleavage factor homolog 1;PCFS1;ortholog	POLYADENYLATION AND CLEAVAGE FACTOR HOMOLOG 1-RELATED (PTHR15921:SF11)
AT3G10180	Kinesin motor domain-containing protein;At3g10180;ortholog	CENTROMERE-ASSOCIATED PROTEIN E (PTHR47968:SF36)
AT4G08150	Homeobox protein knotted-1-like 1;KNAT1;ortholog	HOMEOBOX PROTEIN KNOTTED-1-LIKE 1 (PTHR11850:SF341)
AT5G16410	HXXXD-type acyl-transferase family protein;MQK4.14;ortholog	HXXXD-TYPE ACYL-TRANSFERASE FAMILY PROTEIN (PTHR31642:SF155)
AT1G11330	G-type lectin S-receptor-like serine/threonine-protein kinase At1g11330;TAIR:locus:2202054;ortholog	RECEPTOR-LIKE SERINE/THREONINE-PROTEIN KINASE (PTHR27002:SF838)
AT3G51410	At3g51410;TAIR:locus:2081815;ortholog	BNAC07G32250D PROTEIN (PTHR33070:SF85)
AT2G31910	Cation/H(+) antiporter 21;CHX21;ortholog	CATION/H(+) ANTIPORTER 21-RELATED (PTHR32468:SF132)
AT3G07070	Probable serine/threonine-protein kinase PBL26;PBL26;ortholog	SERINE/THREONINE-PROTEIN KINASE PBL26-RELATED (PTHR47985:SF31)
AT1G28010	ABC transporter B family member 14;ABCB14;ortholog	ABC TRANSPORTER B FAMILY MEMBER 13-RELATED (PTHR24221:SF415)
AT1G33475	Phytolongin Phyl1.2;PHYL1.2;ortholog	PHYTOLONGIN PHYL1.2 (PTHR47461:SF1)
AT4G10260	Probable fructokinase-5;TAIR:locus:2122789;ortholog	FRUCTOKINASE-5-RELATED (PTHR43085:SF6)
AT5G67140	F-box protein At5g67140;TAIR:locus:2155548;ortholog	OS06G0166000 PROTEIN (PTHR16134:SF4)
AT4G16230	GDSL esterase/lipase At4g16230;At4g16230;ortholog	LIPASE_GDSL DOMAIN-CONTAINING PROTEIN (PTHR45648:SF9)
AT3G53150	UDP-glycosyltransferase 73D1;UGT73D1;ortholog	UDP-GLYCOSYLTRANSFERASE 73D1 (PTHR48047:SF143)
AT2G28570	At2g28570;TAIR:locus:2056593;ortholog	OS05G0464200 PROTEIN (PTHR37721:SF1)
AT5G63140	Probable inactive purple acid phosphatase 29;PAP29;ortholog	PHOSPHATASE DCR2-RELATED (PTHR32440:SF0)
AT4G12030	Probable sodium/metabolite cotransporter BASS5, chloroplastic;BASS5;ortholog	SODIUM/METABOLITE COTRANSPORTER BASS5, CHLOROPLASTIC-RELATED (PTHR10361:SF61)
AT3G19430	Late embryogenesis abundant protein-related / LEA protein-like protein;At3g19430;ortholog	LATE EMBRYOGENESIS ABUNDANT PROTEIN-RELATED / LEA PROTEIN-LIKE PROTEIN (PTHR31656:SF52)
AT1G13080	Cytochrome P450 71B2;CYP71B2;ortholog	CYTOCHROME P450 71B2 (PTHR47956:SF93)
AT5G10220	Annexin D6;ANN6;ortholog	ANNEXIN D6 (PTHR10502:SF202)
AT3G16400	Nitrile-specifier protein 1;NSP1;ortholog	NITRILE-SPECIFIER PROTEIN 1-RELATED (PTHR47435:SF5)
AT1G61950	Calcium-dependent protein kinase 19;CPK19;ortholog	CALCIUM-DEPENDENT PROTEIN KINASE 19 (PTHR24349:SF334)
AT5G61480	Leucine-rich repeat receptor-like protein kinase TDR;TDR;ortholog	LEUCINE-RICH REPEAT RECEPTOR-LIKE PROTEIN KINASE TDR (PTHR48052:SF24)
AT5G66640	Protein DA1-related 3;DAR3;ortholog	PROTEIN DA1-RELATED 3 (PTHR24209:SF32)
AT3G18970	Pentatricopeptide repeat-containing protein At3g18970;PCMP-E93;ortholog	PPR CONTAINING PLANT-LIKE PROTEIN (PTHR47928:SF14)
AT1G51440	Phospholipase A1-Igamma3, chloroplastic;TAIR:locus:2033959;ortholog	PHOSPHOLIPASE A1-IGAMMA3, CHLOROPLASTIC (PTHR31403:SF7)
AT2G24240	BTB/POZ domain-containing protein At2g24240;TAIR:locus:2047540;ortholog	BTB DOMAIN-CONTAINING PROTEIN (PTHR14499:SF116)
AT2G41480	Peroxidase 25;PER25;ortholog	PEROXIDASE 25 (PTHR31235:SF368)
AT3G44550	Probable fatty acyl-CoA reductase 5;FAR5;ortholog	FATTY ACYL-COA REDUCTASE 8-RELATED (PTHR11011:SF82)
AT4G17600	Light-harvesting complex-like protein 3 isotype 1, chloroplastic;LIL3.1;ortholog	LIGHT-HARVESTING COMPLEX-LIKE PROTEIN 3 ISOTYPE 1, CHLOROPLASTIC (PTHR14154:SF14)
AT3G06890	At3g06890;F17A9.4;ortholog	EXPRESSED PROTEIN (PTHR33306:SF1)
AT1G64065	Late embryogenesis abundant protein At1g64065;TAIR:locus:1006230721;ortholog	LEA_2 DOMAIN-CONTAINING PROTEIN (PTHR31234:SF38)
AT3G26210	Cytochrome P450 71B23;CYP71B23;ortholog	CYTOCHROME P450 71B23 (PTHR47956:SF17)
AT1G71520	Ethylene-responsive transcription factor ERF020;ERF020;ortholog	ETHYLENE-RESPONSIVE TRANSCRIPTION FACTOR ERF020 (PTHR31985:SF45)
AT1G26730	Phosphate transporter PHO1 homolog 7;PHO1-H7;ortholog	PHOSPHATE TRANSPORTER PHO1 HOMOLOG 7-RELATED (PTHR10783:SF98)
AT3G27900	Uncharacterized protein;At3g27900;ortholog
AT5G24030	S-type anion channel SLAH3;SLAH3;ortholog	S-TYPE ANION CHANNEL SLAH3 (PTHR31269:SF2)
AT5G61640	Peptide methionine sulfoxide reductase A1;MSRA1;ortholog	PEPTIDE METHIONINE SULFOXIDE REDUCTASE A1 (PTHR42799:SF25)
AT5G61600	Ethylene-responsive transcription factor ERF104;ERF104;ortholog	ETHYLENE-RESPONSIVE TRANSCRIPTION FACTOR 14-RELATED (PTHR31677:SF140)
AT5G41870	At5g41870;TAIR:locus:2152980;ortholog	BNAC06G13740D PROTEIN (PTHR31339:SF49)
AT3G44120	F-box/kelch-repeat protein At3g44120;TAIR:locus:2081388;ortholog	FBA_1 DOMAIN-CONTAINING PROTEIN (PTHR47993:SF70)
AT5G03680	Trihelix transcription factor PTL;PTL;ortholog	MYB-LIKE DOMAIN-CONTAINING PROTEIN-RELATED (PTHR21654:SF60)
AT3G53510	ABC transporter G family member 20;ABCG20;ortholog	ABC TRANSPORTER G FAMILY MEMBER 17-RELATED (PTHR48041:SF109)
AT2G42760	At2g42760;TAIR:locus:2052415;ortholog	OS06G0550800 PROTEIN (PTHR33785:SF3)
AT3G03910	Probable glutamate dehydrogenase 3;GSH3;ortholog	GLUTAMATE DEHYDROGENASE 3-RELATED (PTHR11606:SF29)
AT3G10605	Uncharacterized protein;At3g10605;ortholog
AT2G30400	Transcription repressor OFP2;OFP2;ortholog	TRANSCRIPTION REPRESSOR OFP2 (PTHR33057:SF128)
AT3G44450	Protein BIC2;BIC2;ortholog	PROTEIN BIC2 (PTHR34207:SF7)
AT1G53920	GDSL esterase/lipase 5;GLIP5;ortholog	GDSL ESTERASE/LIPASE 5 (PTHR45966:SF4)
AT3G56770	Putative transcription factor bHLH107;BHLH107;ortholog	TRANSCRIPTION FACTOR BHLH106-RELATED (PTHR45844:SF19)
AT1G05005	PPR containing protein;At1g05005;ortholog
AT1G01420	UDP-glycosyltransferase 72B3;UGT72B3;ortholog	UDP-GLYCOSYLTRANSFERASE 72B2-RELATED (PTHR48045:SF5)
AT5G04490	Phytol kinase 1, chloroplastic;VTE5;ortholog	PHYTOL KINASE 1, CHLOROPLASTIC (PTHR32523:SF8)
AT1G12775	Pentatricopeptide repeat-containing protein At1g12775, mitochondrial;TAIR:locus:1009023134;ortholog	OS04G0350000 PROTEIN (PTHR45613:SF207)
AT5G44050	Protein DETOXIFICATION 28;DTX28;ortholog	PROTEIN DETOXIFICATION 26-RELATED (PTHR11206:SF273)
AT1G72545	Uncharacterized protein;At1g72545;ortholog
AT4G31940	Xanthotoxin 5-hydroxylase CYP82C4;CYP82C4;ortholog	CYTOCHROME P450 82C3-RELATED (PTHR47947:SF19)
AT3G59340	Solute carrier family 35 protein (DUF914);At3g59340;ortholog	SOLUTE CARRIER FAMILY 35 PROTEIN (DUF914) (PTHR14233:SF4)
AT5G07450	Cyclin-U4-2;CYCU4-2;ortholog	CYCLIN-U4-2 (PTHR15615:SF103)
AT5G56380	FBD-associated F-box protein At5g56380;TAIR:locus:2161098;ortholog	F-BOX DOMAIN-CONTAINING PROTEIN (PTHR32212:SF256)
AT2G40850	Phosphatidylinositol 4-kinase gamma 1;PI4KG1;ortholog	PHOSPHATIDYLINOSITOL 4-KINASE GAMMA 1 (PTHR45800:SF14)
AT5G03210	Arabidopsis thaliana genomic DNA, chromosome 5, P1 clone:MOK16;DIP2;ortholog	ARABIDOPSIS THALIANA GENOMIC DNA, CHROMOSOME 5, P1 CLONE:MOK16 (PTHR36063:SF1)
AT3G27070	Mitochondrial import receptor subunit TOM20-1;TOM20-1;ortholog	MITOCHONDRIAL IMPORT RECEPTOR SUBUNIT TOM20-1-RELATED (PTHR32409:SF3)
AT1G05700	Probable LRR receptor-like serine/threonine-protein kinase At1g05700;TAIR:locus:2031923;ortholog	BNAA08G28390D PROTEIN (PTHR45631:SF109)
AT4G24580	Rho GTPase-activating protein REN1;REN1;ortholog	RHO GTPASE-ACTIVATING PROTEIN REN1 (PTHR46265:SF4)
AT3G11170	sn-2 acyl-lipid omega-3 desaturase (ferredoxin), chloroplastic;FAD7;ortholog	SN-2 ACYL-LIPID OMEGA-3 DESATURASE (FERREDOXIN), CHLOROPLASTIC (PTHR32100:SF41)
AT1G07795	At1g07795;TAIR:locus:505006108;ortholog	PROTEIN, PUTATIVE-RELATED (PTHR34658:SF5)
AT2G46650	Cytochrome B5 isoform C;CYTB5-C;ortholog	CYTOCHROME B5 ISOFORM C (PTHR19359:SF79)
AT3G60280	Uclacyanin-3;UCC3;ortholog	PHYTOCYANIN DOMAIN-CONTAINING PROTEIN-RELATED (PTHR33021:SF434)
AT2G46760	Probable L-gulonolactone oxidase 6;GULLO6;ortholog	L-GULONOLACTONE OXIDASE 2-RELATED (PTHR13878:SF67)
AT4G00955	Wall-associated receptor kinase-like protein;At4g00955;ortholog	WALL-ASSOCIATED RECEPTOR KINASE-LIKE PROTEIN (PTHR27005:SF315)
AT1G19210	Ethylene-responsive transcription factor ERF017;ERF017;ortholog	ETHYLENE-RESPONSIVE TRANSCRIPTION FACTOR ERF017 (PTHR31985:SF236)
AT2G32100	Transcription repressor OFP16;OFP16;ortholog	TRANSCRIPTION REPRESSOR OFP16 (PTHR33057:SF120)
AT2G31865	Probable poly(ADP-ribose) glycohydrolase 2;PARG2;ortholog	POLY(ADP-RIBOSE) GLYCOHYDROLASE 2-RELATED (PTHR12837:SF7)
AT3G25770	Allene oxide cyclase 2, chloroplastic;AOC2;ortholog	ALLENE OXIDE CYCLASE 1, CHLOROPLASTIC-RELATED (PTHR31843:SF9)
AT1G80100	Pseudo histidine-containing phosphotransfer protein 6;AHP6;ortholog	PSEUDO HISTIDINE-CONTAINING PHOSPHOTRANSFER PROTEIN 6 (PTHR28242:SF46)
AT4G37800	Probable xyloglucan endotransglucosylase/hydrolase protein 7;XTH7;ortholog	XYLOGLUCAN ENDOTRANSGLUCOSYLASE/HYDROLASE PROTEIN 7-RELATED (PTHR31062:SF166)
AT3G60415	At3g60420;T8B10_80;ortholog	BNAC04G55150D PROTEIN (PTHR16469:SF46)
AT2G37710	L-type lectin-domain containing receptor kinase IV.1;LECRK41;ortholog	L-TYPE LECTIN-DOMAIN CONTAINING RECEPTOR KINASE IV.1 (PTHR27007:SF325)
AT2G20020	CRS2-associated factor 1, chloroplastic;TAIR:locus:2061604;ortholog	CRS2-ASSOCIATED FACTOR 1, CHLOROPLASTIC (PTHR46247:SF1)
AT1G09750	Aspartyl protease AED3;AED3;ortholog	ASPARTYL PROTEASE AED3 (PTHR47965:SF9)
AT2G25940	Vacuolar-processing enzyme alpha-isozyme;TAIR:locus:2043510;ortholog	VACUOLAR-PROCESSING ENZYME ALPHA-ISOZYME (PTHR12000:SF33)
AT4G33220	Probable pectinesterase/pectinesterase inhibitor 44;PME44;ortholog	PMEI DOMAIN-CONTAINING PROTEIN-RELATED (PTHR31707:SF278)
AT5G10230	Annexin D7;ANNAT7;ortholog	ANNEXIN D7 (PTHR10502:SF195)
AT3G45960	Expansin-like A3;EXLA3;ortholog	EXPANSIN-LIKE A1-RELATED (PTHR31692:SF4)
AT3G27180	At3g27180;TAIR:locus:2095128;ortholog	MTS DOMAIN-CONTAINING PROTEIN (PTHR47548:SF1)
AT1G67290	Aldehyde oxidase GLOX1;GLOX1;ortholog	ALDEHYDE OXIDASE GLOX1 (PTHR32208:SF93)
AT4G21750	Homeobox-leucine zipper protein MERISTEM L1;ATML1;ortholog	HOMEOBOX-LEUCINE ZIPPER PROTEIN MERISTEM L1 (PTHR45654:SF79)
AT5G52020	Ethylene-responsive transcription factor ERF025;ERF025;ortholog	ETHYLENE-RESPONSIVE TRANSCRIPTION FACTOR ERF025 (PTHR31985:SF238)
AT2G02497	Uncharacterized protein;At2g02497;ortholog
AT5G49350	At5g49350;TAIR:locus:2157984;ortholog	OS07G0289901 PROTEIN (PTHR34366:SF2)
AT1G16530	LOB domain-containing protein 3;LBD3;ortholog	LOB DOMAIN-CONTAINING PROTEIN 3 (PTHR31301:SF58)
AT5G04200	Metacaspase-9;AMC9;ortholog	METACASPASE-9 (PTHR48104:SF7)
AT3G43190	Sucrose synthase 4;SUS4;ortholog	SUCROSE SYNTHASE 4 (PTHR45839:SF27)
AT4G30940	BTB/POZ domain-containing protein At4g30940;TAIR:locus:2126719;ortholog	BTB DOMAIN-CONTAINING PROTEIN (PTHR14499:SF116)
AT1G58370	Endo-1,4-beta-xylanase 1;XYN1;ortholog	ENDO-1,4-BETA-XYLANASE 1 (PTHR31490:SF1)
AT5G37410	Uncharacterized protein;At5g37410;ortholog	DUF577 DOMAIN-CONTAINING PROTEIN-RELATED (PTHR31861:SF16)
AT5G35580	Serine/threonine-protein kinase PBL13;PBL13;ortholog	SERINE/THREONINE-PROTEIN KINASE PBL13 (PTHR45621:SF101)
AT2G37925	Copper transporter 4;COPT4;ortholog	COPPER TRANSPORTER 4 (PTHR12483:SF94)
AT4G24140	Probable lysophospholipase BODYGUARD 3;BDG3;ortholog	LYSOPHOSPHOLIPASE BODYGUARD 3-RELATED (PTHR43689:SF9)
AT3G05140	Receptor-like cytosolic serine/threonine-protein kinase RBK2;RBK2;ortholog	RECEPTOR-LIKE CYTOSOLIC SERINE/THREONINE-PROTEIN KINASE RBK2 (PTHR47987:SF14)
AT5G20270	Heptahelical transmembrane protein 1;HHP1;ortholog	PROGESTIN AND ADIPOQ RECEPTOR FAMILY MEMBER 4 (PTHR20855:SF115)
AT1G03700	CASP-like protein 1C2;TAIR:locus:2020773;ortholog	CASP-LIKE PROTEIN 1C2 (PTHR11615:SF254)
AT2G23000	Serine carboxypeptidase-like 10;SCPL10;ortholog	SERINE CARBOXYPEPTIDASE-LIKE 10-RELATED (PTHR11802:SF196)
AT2G25450	Probable 2-oxoacid dependent dioxygenase;GSL-OH;ortholog	2-OXOACID DEPENDENT DIOXYGENASE-RELATED (PTHR10209:SF793)
AT2G41970	Probable protein kinase At2g41970;TAIR:locus:2064557;ortholog	PROTEIN KINASE DOMAIN-CONTAINING PROTEIN (PTHR47983:SF16)
AT5G13900	Lipid transfer-like protein VAS;VAS;ortholog	LIPID TRANSFER-LIKE PROTEIN VAS (PTHR33044:SF29)
AT3G21560	UDP-glycosyltransferase 84A2;UGT84A2;ortholog	UDP-GLYCOSYLTRANSFERASE 84A2 (PTHR11926:SF986)
AT4G26770	Phosphatidate cytidylyltransferase 3;CDS3;ortholog	PHOSPHATIDATE CYTIDYLYLTRANSFERASE 3 (PTHR13773:SF13)
AT4G34060	DEMETER-like protein 3;DML3;ortholog	DEMETER-LIKE PROTEIN 2-RELATED (PTHR46213:SF8)
AT3G55550	L-type lectin-domain containing receptor kinase S.4;LECRKS4;ortholog	L-TYPE LECTIN-DOMAIN CONTAINING RECEPTOR KINASE S.4 (PTHR27007:SF302)
AT5G53250	Arabinogalactan protein 22;AGP22;ortholog	ARABINOGALACTAN PROTEIN 22 (PTHR33374:SF43)
AT5G24140	Squalene epoxidase 4;SQE4;ortholog	SQUALENE EPOXIDASE 4 (PTHR10835:SF20)
AT4G08210	Pentatricopeptide repeat-containing protein At4g08210;PCMP-E100;ortholog	DYW_DEAMINASE DOMAIN-CONTAINING PROTEIN (PTHR47926:SF328)
AT4G16640	Metalloendoproteinase 1-MMP;1MMP;ortholog	METALLOENDOPROTEINASE 1-MMP (PTHR10201:SF274)
AT5G55090	Protein kinase domain-containing protein;MAPKKK15;ortholog	PROTEIN KINASE DOMAIN-CONTAINING PROTEIN (PTHR48011:SF76)
AT4G19420	Pectin acetylesterase 8;PAE8;ortholog	PECTIN ACETYLESTERASE 8 (PTHR21562:SF93)
AT1G44318	Probable delta-aminolevulinic acid dehydratase 2, chloroplastic;HEMB2;ortholog	DELTA-AMINOLEVULINIC ACID DEHYDRATASE 2, CHLOROPLASTIC-RELATED (PTHR11458:SF3)
AT5G02200	Protein FAR-RED-ELONGATED HYPOCOTYL 1-LIKE;FHL;ortholog	PROTEIN FAR-RED-ELONGATED HYPOCOTYL 1-LIKE (PTHR37723:SF3)
AT3G09660	Probable DNA helicase MCM8;MCM8;ortholog	DNA HELICASE MCM8 (PTHR11630:SF47)
AT1G71910	At1g71910;TAIR:locus:2016094;ortholog	SUBFAMILY NOT NAMED (PTHR34666:SF7)
AT2G43590	Endochitinase At2g43590;TAIR:locus:2043994;ortholog	CHITINASE FAMILY PROTEIN (PTHR22595:SF162)
AT1G63855	Putative methyltransferase family protein;At1g63855;ortholog	METHYLTRANSFERASE-LIKE PROTEIN 23 (PTHR14614:SF2)
AT1G46480	WUSCHEL-related homeobox 4;WOX4;ortholog	WUSCHEL-RELATED HOMEOBOX 4 (PTHR47716:SF1)
AT4G14440	Enoyl-CoA delta isomerase 3;ECI3;ortholog	ENOYL-COA DELTA ISOMERASE 3 (PTHR11941:SF144)
AT2G02060	HTH myb-type domain-containing protein;TAIR:locus:2041145;ortholog	HTH MYB-TYPE DOMAIN-CONTAINING PROTEIN (PTHR31314:SF59)
AT3G51600	Non-specific lipid-transfer protein 5;LTP5;ortholog	NON-SPECIFIC LIPID-TRANSFER PROTEIN 5 (PTHR33076:SF82)
AT5G67090	Subtilisin-like protease SBT1.9;SBT1.9;ortholog	SUBTILISIN-LIKE PROTEASE SBT1.9 (PTHR43806:SF39)
AT1G66950	ABC transporter G family member 39;ABCG39;ortholog	ABC TRANSPORTER G FAMILY MEMBER 34-RELATED (PTHR19241:SF638)
AT5G13580	ABC transporter G family member 6;ABCG6;ortholog	ABC TRANSPORTER G FAMILY MEMBER 6 (PTHR48041:SF83)
AT4G39580	F-box/kelch-repeat protein At4g39580;TAIR:locus:2122501;ortholog	F-BOX DOMAIN-CONTAINING PROTEIN (PTHR24414:SF174)
AT3G16160	Protein tesmin/TSO1-like CXC 8;TCX8;ortholog	PROTEIN TESMIN/TSO1-LIKE CXC 8 (PTHR12446:SF60)
AT4G11050	Endoglucanase 19;TAIR:locus:2136073;ortholog	ENDOGLUCANASE 19 (PTHR22298:SF164)
AT5G57180	Protein CHLOROPLAST IMPORT APPARATUS 2;CIA2;ortholog	PROTEIN CHLOROPLAST IMPORT APPARATUS 2 (PTHR31874:SF10)
AT5G45970	Rac-like GTP-binding protein ARAC2;ARAC2;ortholog	RAC-LIKE GTP-BINDING PROTEIN ARAC2 (PTHR24072:SF300)
AT3G15520	Peptidyl-prolyl cis-trans isomerase CYP37, chloroplastic;CYP37;ortholog	PEPTIDYL-PROLYL CIS-TRANS ISOMERASE CYP37, CHLOROPLASTIC (PTHR47318:SF1)
AT1G78430	Interactor of constitutive active ROPs 4;ICR4;ortholog	INTERACTOR OF CONSTITUTIVE ACTIVE ROPS 4 (PTHR34224:SF2)
AT5G44190	Transcription activator GLK2;GLK2;ortholog	TRANSCRIPTION ACTIVATOR GLK2 (PTHR31312:SF9)
AT4G08160	Endo-1,4-beta-xylanase 3;XYN3;ortholog	ENDO-1,4-BETA-XYLANASE 3 (PTHR31490:SF60)
AT5G48880	3-ketoacyl-CoA thiolase 5, peroxisomal;KAT5;ortholog	3-KETOACYL-COA THIOLASE 5, PEROXISOMAL (PTHR43853:SF15)
AT3G01420	Alpha-dioxygenase 1;DOX1;ortholog	ALPHA-DIOXYGENASE 1 (PTHR11903:SF11)
AT4G10350	Protein BEARSKIN2;BRN2;ortholog	PROTEIN BEARSKIN1-RELATED (PTHR31989:SF39)
AT2G14620	Probable xyloglucan endotransglucosylase/hydrolase protein 10;XTH10;ortholog	XYLOGLUCAN ENDOTRANSGLUCOSYLASE/HYDROLASE PROTEIN 10-RELATED (PTHR31062:SF120)
AT1G23040	At1g23040;F10G19.2;ortholog	LEUCINE-RICH REPEAT EXTENSIN-LIKE PROTEIN 2 (PTHR35094:SF1)
AT5G09530	Protein PELPK1;PELPK1;ortholog	PROTEIN PELPK1-RELATED (PTHR33088:SF28)
AT3G44990	Xyloglucan endotransglucosylase/hydrolase protein 31;XTH31;ortholog	XYLOGLUCAN ENDOTRANSGLUCOSYLASE/HYDROLASE PROTEIN 31 (PTHR31062:SF146)
AT1G30530	Flavonol-3-O-rhamnosyltransferase;UGT78D1;ortholog	FLAVONOL 3-O-GLUCOSYLTRANSFERASE-RELATED (PTHR48049:SF29)
AT3G16300	CASP-like protein 3A1;TAIR:locus:2094957;ortholog	CASP-LIKE PROTEIN 3A1 (PTHR11615:SF243)
AT1G31190	Phosphatase IMPL1, chloroplastic;IMPL1;ortholog	PHOSPHATASE IMPL1, CHLOROPLASTIC (PTHR20854:SF17)
AT2G19130	G-type lectin S-receptor-like serine/threonine-protein kinase At2g19130;TAIR:locus:2059103;ortholog	OS01G0890600 PROTEIN (PTHR47975:SF33)
AT2G45150	Phosphatidate cytidylyltransferase 4, chloroplastic;CDS4;ortholog	PHOSPHATIDATE CYTIDYLYLTRANSFERASE 4, CHLOROPLASTIC (PTHR47101:SF4)
AT1G17380	Protein TIFY 11A;TIFY11A;ortholog	PROTEIN TIFY 11A (PTHR33077:SF104)
AT2G24250	F-box/kelch-repeat protein At2g24250;TAIR:locus:2047545;ortholog	LOW PROTEIN: F-BOX/KELCH-REPEAT PROTEIN (PTHR47123:SF24)
AT5G10510	AP2-like ethylene-responsive transcription factor AIL6;AIL6;ortholog	AP2-LIKE ETHYLENE-RESPONSIVE TRANSCRIPTION FACTOR AIL6 (PTHR32467:SF155)
AT5G37770	Calcium-binding protein CML24;CML24;ortholog	CALCIUM-BINDING PROTEIN CML24 (PTHR10891:SF780)
AT4G12310	At4g12310;''cytochrome P450;ortholog	CYTOCHROME P450, FAMILY 706, SUBFAMILY A, POLYPEPTIDE 3-RELATED (PTHR47951:SF3)
AT2G41835	Zinc finger AN1 and C2H2 domain-containing stress-associated protein 11;SAP11;ortholog	ZINC FINGER AN1 AND C2H2 DOMAIN-CONTAINING STRESS-ASSOCIATED PROTEIN 11 (PTHR14677:SF27)
AT2G05940	Serine/threonine-protein kinase RIPK;RIPK;ortholog	SERINE/THREONINE-PROTEIN KINASE RIPK (PTHR45621:SF28)
AT2G24700	B3 domain-containing protein REM10;REM10;ortholog	B3 DOMAIN-CONTAINING PROTEIN REM-LIKE 3-RELATED (PTHR31674:SF62)
AT5G01280	GPI-anchored protein;BASIC PROLINE-RICH PROTEIN3;ortholog	GPI-ANCHORED PROTEIN (PTHR31949:SF19)
AT5G48920	Protein TRACHEARY ELEMENT DIFFERENTIATION-RELATED 7;TED7;ortholog	PROTEIN TRACHEARY ELEMENT DIFFERENTIATION-RELATED 7 (PTHR35697:SF1)
AT1G16440	Serine/threonine-protein kinase RHS3;RHS3;ortholog	SERINE/THREONINE-PROTEIN KINASE RHS3 (PTHR45637:SF44)
AT1G53600	Pentatricopeptide repeat-containing protein At1g53600, mitochondrial;PCMP-E63;ortholog	OS08G0131000 PROTEIN (PTHR47926:SF106)
AT5G62165	MADS-box protein AGL42;AGL42;ortholog	MADS-BOX PROTEIN AGL42 (PTHR11945:SF729)
AT4G03270	Putative cyclin-D6-1;CYCD6-1;ortholog	CYCLIN-D6-1-RELATED (PTHR10177:SF188)
AT2G30020	Probable protein phosphatase 2C 25;TAIR:locus:2045678;ortholog	PPM-TYPE PHOSPHATASE DOMAIN-CONTAINING PROTEIN-RELATED (PTHR13832:SF800)
AT1G09930	Oligopeptide transporter 2;OPT2;ortholog	OLIGOPEPTIDE TRANSPORTER 2 (PTHR22601:SF23)
AT2G17033	Pentatricopeptide repeat-containing protein At2g17033;TAIR:locus:505006249;ortholog	SMR DOMAIN-CONTAINING PROTEIN (PTHR47932:SF53)
AT2G43100	3-isopropylmalate dehydratase small subunit 2;SSU2;ortholog	3-ISOPROPYLMALATE DEHYDRATASE SMALL SUBUNIT 2 (PTHR43345:SF7)
AT2G24130	Putative leucine-rich repeat receptor-like serine/threonine-protein kinase At2g24130;TAIR:locus:2047525;ortholog	PROTEIN KINASE DOMAIN-CONTAINING PROTEIN (PTHR27008:SF281)
AT5G38300	At5g38300;MSI17.3;ortholog	SUBFAMILY NOT NAMED (PTHR37708:SF2)
AT5G23030	Tetraspanin-12;TET12;ortholog	TETRASPANIN-12 (PTHR32191:SF55)
AT3G06690	Putative acyl-coenzyme A oxidase At3g06690;TAIR:locus:2083343;ortholog	PEROXISOMAL ACYL-COENZYME A OXIDASE 3 (PTHR10909:SF352)
AT1G18590	Cytosolic sulfotransferase 17;SOT17;ortholog	CYTOSOLIC SULFOTRANSFERASE 17 (PTHR11783:SF252)
AT1G06350	Delta-9 desaturase-like 4 protein;TAIR:locus:2202305;ortholog	DELTA-9 DESATURASE-LIKE 4 PROTEIN-RELATED (PTHR11351:SF66)
AT3G51380	Protein IQ-DOMAIN 20;IQD20;ortholog	PROTEIN IQ-DOMAIN 20 (PTHR32295:SF108)
AT1G67100	LOB domain-containing protein 40;LBD40;ortholog	LOB DOMAIN-CONTAINING PROTEIN 40 (PTHR31304:SF9)
AT4G30640	Putative F-box/LRR-repeat protein 19;FBL19;ortholog	F-BOX/LRR-REPEAT PROTEIN 19-RELATED (PTHR16134:SF55)
AT1G72610	Germin-like protein subfamily 3 member 1;GLP1;ortholog	GERMIN-LIKE PROTEIN SUBFAMILY 3 MEMBER 1 (PTHR31238:SF240)
AT2G13810	Aminotransferase ALD1, chloroplastic;ALD1;ortholog	AMINOTRANSFERASE ALD1, CHLOROPLASTIC (PTHR43144:SF5)
AT2G32270	Zinc transporter 3;ZIP3;ortholog	ZINC TRANSPORTER 3 (PTHR11040:SF171)
AT4G09100	RING-H2 finger protein ATL39;ATL39;ortholog	RING-H2 FINGER PROTEIN ATL39 (PTHR14155:SF530)
AT1G10600	AMSH-like ubiquitin thioesterase 2;AMSH2;ortholog	AMSH-LIKE UBIQUITIN THIOESTERASE 2 (PTHR12947:SF4)
AT1G55910	Zinc transporter 11;ZIP11;ortholog	ZINC TRANSPORTER 11 (PTHR11040:SF140)
AT4G24570	Mitochondrial uncoupling protein 4;PUMP4;ortholog	MITOCHONDRIAL UNCOUPLING PROTEIN 4 (PTHR45618:SF50)
AT1G22770	Protein GIGANTEA;GI;ortholog	PROTEIN GIGANTEA (PTHR36319:SF1)
AT3G27690	Chlorophyll a-b binding protein 2.4, chloroplastic;LHCB2.4;ortholog	CHLOROPHYLL A-B BINDING PROTEIN 2.4, CHLOROPLASTIC (PTHR21649:SF143)
AT2G41890	G-type lectin S-receptor-like serine/threonine-protein kinase SD3-1;SD31;ortholog	G-TYPE LECTIN S-RECEPTOR-LIKE SERINE/THREONINE-PROTEIN KINASE SD3-1 (PTHR47974:SF13)
AT1G06120	Delta-9 desaturase-like 3 protein;TAIR:locus:2198836;ortholog	DELTA-9 DESATURASE-LIKE 1 PROTEIN-RELATED (PTHR11351:SF71)
AT5G57010	IQ domain-containing protein IQM5;IQM5;ortholog	IQ DOMAIN-CONTAINING PROTEIN IQM5 (PTHR31250:SF27)
AT2G35310	B3 domain-containing protein At2g35310;TAIR:locus:2063434;ortholog	B3 DOMAIN-CONTAINING PROTEIN REM23 (PTHR31920:SF50)
AT4G35770	Rhodanese-like domain-containing protein 15, chloroplastic;STR15;ortholog	RHODANESE-LIKE DOMAIN-CONTAINING PROTEIN 15, CHLOROPLASTIC (PTHR45431:SF3)
AT5G59750	Monofunctional riboflavin biosynthesis protein RIBA 3, chloroplastic;RIBA3;ortholog	GTP CYCLOHYDROLASE-2 (PTHR21327:SF29)
AT1G73540	Nudix hydrolase 21, chloroplastic;NUDT21;ortholog	NUDIX HYDROLASE 21, CHLOROPLASTIC (PTHR12629:SF52)
AT1G74930	Ethylene-responsive transcription factor ERF018;ERF018;ortholog	ETHYLENE-RESPONSIVE TRANSCRIPTION FACTOR ERF018 (PTHR31985:SF215)
AT1G75750	Gibberellin-regulated protein 1;GASA1;ortholog	GIBBERELLIN-REGULATED PROTEIN 1-RELATED (PTHR23201:SF2)
AT1G74830	Probable myosin-binding protein 6;MYOB6;ortholog	MYOSIN-BINDING PROTEIN 6-RELATED (PTHR31448:SF9)
AT3G16530	Lectin-like protein At3g16530;TAIR:locus:2088349;ortholog	LECTIN-LIKE PROTEIN-RELATED (PTHR32401:SF21)
AT4G33070	Pyruvate decarboxylase 1;PDC1;ortholog	PYRUVATE DECARBOXYLASE 1-RELATED (PTHR43452:SF18)
AT1G02920	Glutathione S-transferase F7;GSTF7;ortholog	GLUTATHIONE S-TRANSFERASE F6-RELATED (PTHR43900:SF47)
AT3G56440	Autophagy-related protein 18d;ATG18D;ortholog	AUTOPHAGY-RELATED PROTEIN 18D (PTHR11227:SF59)
AT3G10740	Alpha-L-arabinofuranosidase 1;ASD1;ortholog	ALPHA-L-ARABINOFURANOSIDASE 1 (PTHR31776:SF0)
AT5G21120	ETHYLENE INSENSITIVE 3-like 2 protein;EIL2;ortholog	ETHYLENE INSENSITIVE 3-LIKE 2 PROTEIN (PTHR33305:SF51)
AT1G71990	Alpha-(1,4)-fucosyltransferase;FUT13;ortholog	ALPHA-(1,4)-FUCOSYLTRANSFERASE (PTHR11929:SF194)
AT3G07080	At3g07080;T1B9.27;ortholog	SOLUTE CARRIER FAMILY 35 MEMBER F5 (PTHR23051:SF0)
AT3G02000	Glutaredoxin-C7;GRXC7;ortholog	GLUTAREDOXIN-C7 (PTHR10168:SF215)
AT1G02050	Type III polyketide synthase A;PKSA;ortholog	TYPE III POLYKETIDE SYNTHASE A (PTHR11877:SF46)
AT4G04750	Sugar transporter ERD6-like 14;TAIR:locus:2138927;ortholog	SUGAR TRANSPORTER ERD6-LIKE 14 (PTHR48021:SF71)
AT4G36430	Peroxidase 49;PER49;ortholog	PEROXIDASE 49 (PTHR31388:SF182)
AT1G24320	Alpha-glucosidase 2;GCS2;ortholog	ALPHA-GLUCOSIDASE 2 (PTHR10412:SF17)
AT4G28230	At4g28230;TAIR:locus:2123723;ortholog	OS06G0683900 PROTEIN (PTHR36386:SF1)
AT5G61890	Ethylene-responsive transcription factor ERF114;ERF114;ortholog	ETHYLENE-RESPONSIVE TRANSCRIPTION FACTOR ERF114 (PTHR31190:SF346)
AT2G39470	Photosynthetic NDH subunit of lumenal location 1, chloroplastic;PNSL1;ortholog	PHOTOSYNTHETIC NDH SUBUNIT OF LUMENAL LOCATION 1, CHLOROPLASTIC (PTHR31407:SF10)
AT1G70650	Ran BP2/NZF zinc finger-like superfamily protein;At1g70650;ortholog	RAN BP2/NZF ZINC FINGER-LIKE SUPERFAMILY PROTEIN (PTHR23111:SF23)
AT3G16650	Protein pleiotropic regulator PRL2;PRL2;ortholog	PLEIOTROPIC REGULATOR 1 (PTHR19923:SF0)
AT4G30430	Tetraspanin-9;TET9;ortholog	TETRASPANIN-9 (PTHR32191:SF42)
AT4G03540	CASP-like protein 1C1;TAIR:locus:2128776;ortholog	CASP-LIKE PROTEIN 1C1 (PTHR11615:SF159)
AT5G26660	Transcription factor MYB86;MYB86;ortholog	TRANSCRIPTION FACTOR MYB86 (PTHR47997:SF38)
AT3G51870	Probable envelope ADP,ATP carrier protein, chloroplastic;EAAC;ortholog	ENVELOPE ADP,ATP CARRIER PROTEIN, CHLOROPLASTIC-RELATED (PTHR24089:SF676)
AT5G59570	Transcription factor BOA;BOA;ortholog	TRANSCRIPTION FACTOR BOA-RELATED (PTHR31442:SF21)
AT2G24400	At2g24400;SAUR38;ortholog	SAUR FAMILY PROTEIN (PTHR31374:SF137)
AT1G27740	Transcription factor RSL3;RSL4;ortholog	TRANSCRIPTION FACTOR RSL3 (PTHR16223:SF143)
AT2G41170	F-box protein At2g41170;TAIR:locus:2063167;ortholog	F-BOX DOMAIN-CONTAINING PROTEIN (PTHR31482:SF10)
AT4G15480	UDP-glycosyltransferase 84A1;UGT84A1;ortholog	UDP-GLYCOSYLTRANSFERASE 84A1 (PTHR11926:SF1434)
AT3G50870	GATA transcription factor 18;GATA18;ortholog	GATA TRANSCRIPTION FACTOR 18 (PTHR46813:SF16)
AT2G02240	F-box protein At2g02240;TAIR:locus:2056181;ortholog	F-BOX PROTEIN PP2-B2-RELATED (PTHR32278:SF57)
AT3G11110	RING-H2 finger protein ATL66;ATL66;ortholog	RING-H2 FINGER PROTEIN ATL66 (PTHR45676:SF41)
AT3G47740	ABC transporter A family member 3;ABCA3;ortholog	ABC TRANSPORTER A FAMILY MEMBER 3-RELATED (PTHR19229:SF238)
AT2G21210	SAUR-like auxin-responsive protein family;SAUR6;ortholog	SAUR-LIKE AUXIN-RESPONSIVE PROTEIN FAMILY (PTHR31929:SF129)
AT2G22760	Transcription factor bHLH19;BHLH19;ortholog	TRANSCRIPTION FACTOR BHLH19 (PTHR45959:SF17)
AT3G26744	Transcription factor ICE1;SCRM;ortholog	TRANSCRIPTION FACTOR ICE1 (PTHR31945:SF82)
AT4G08770	Peroxidase 37;PER37;ortholog	PEROXIDASE 37-RELATED (PTHR31388:SF113)
AT3G25440	Uncharacterized CRM domain-containing protein At3g25440, chloroplastic;TAIR:locus:2094438;ortholog	OS04G0492900 PROTEIN (PTHR31426:SF5)
AT2G34370	Pentatricopeptide repeat-containing protein At2g34370, mitochondrial;PCMP-H25;ortholog	DYW_DEAMINASE DOMAIN-CONTAINING PROTEIN (PTHR24015:SF1844)
AT2G15880	Pollen-specific leucine-rich repeat extensin-like protein 3;PEX3;ortholog	POLLEN-SPECIFIC LEUCINE-RICH REPEAT EXTENSIN-LIKE PROTEIN 3 (PTHR32093:SF157)
AT4G21705	Pentatricopeptide repeat-containing protein At4g21705, mitochondrial;TAIR:locus:504955535;ortholog	OS07G0598500 PROTEIN (PTHR45717:SF20)
AT4G04890	Homeobox-leucine zipper protein PROTODERMAL FACTOR 2;PDF2;ortholog	HOMEOBOX-LEUCINE ZIPPER PROTEIN PROTODERMAL FACTOR 2 (PTHR45654:SF77)
AT2G18560	UDPGT domain-containing protein;TAIR:locus:2046338;ortholog	UDP-GLYCOSYLTRANSFERASE 72D1-RELATED (PTHR48047:SF75)
AT5G10210	At5g10210;T31P16_200;ortholog	OS04G0455700 PROTEIN (PTHR35503:SF2)
AT1G35330	RING-H2 finger protein ATL34;ATL34;ortholog	RING-H2 FINGER PROTEIN ATL34 (PTHR14155:SF603)
AT1G34520	Probable long-chain-alcohol O-fatty-acyltransferase 8;TAIR:locus:2009303;ortholog	LONG-CHAIN-ALCOHOL O-FATTY-ACYLTRANSFERASE 10-RELATED (PTHR31595:SF41)
AT1G80840	Probable WRKY transcription factor 40;WRKY40;ortholog	WRKY TRANSCRIPTION FACTOR 40-RELATED (PTHR31429:SF3)
AT2G38390	Peroxidase 23;PER23;ortholog	PEROXIDASE 22-RELATED (PTHR31388:SF255)
AT1G02390	Probable glycerol-3-phosphate acyltransferase 2;GPAT2;ortholog	GLYCEROL-3-PHOSPHATE ACYLTRANSFERASE 2-RELATED (PTHR15486:SF62)
AT1G14660	Sodium/hydrogen exchanger 8;NHX8;ortholog	SODIUM/HYDROGEN EXCHANGER 8 (PTHR10110:SF165)
AT2G46400	Probable WRKY transcription factor 46;WRKY46;ortholog	WRKY TRANSCRIPTION FACTOR 46-RELATED (PTHR32096:SF102)
AT3G57810	OVARIAN TUMOR DOMAIN-containing deubiquitinating enzyme 4;OTU4;ortholog	OVARIAN TUMOR DOMAIN-CONTAINING DEUBIQUITINATING ENZYME 4 (PTHR12419:SF8)
AT3G27950	GDSL esterase/lipase At3g27950;At3g27950;ortholog	LIPASE_GDSL DOMAIN-CONTAINING PROTEIN (PTHR22835:SF555)
AT5G15290	Casparian strip membrane protein 5;CASP5;ortholog	CASPARIAN STRIP MEMBRANE PROTEIN 5 (PTHR11615:SF329)
AT4G33130	Lzipper-MIP1 domain-containing protein;At4g33130;ortholog	LZIPPER-MIP1 DOMAIN-CONTAINING PROTEIN (PTHR23054:SF61)
AT3G22800	Leucine-rich repeat extensin-like protein 6;LRX6;ortholog	LEUCINE-RICH REPEAT EXTENSIN-LIKE PROTEIN 6 (PTHR32093:SF121)
AT3G57380	Glycosyltransferase;TAIR:locus:2082598;ortholog	GLYCOSYLTRANSFERASE (PTHR20961:SF124)
AT3G45080	Cytosolic sulfotransferase 6;SOT6;ortholog	CYTOSOLIC SULFOTRANSFERASE 1-RELATED (PTHR11783:SF179)
AT5G61350	Probable receptor-like protein kinase At5g61350;TAIR:locus:2163158;ortholog	PROTEIN KINASE DOMAIN-CONTAINING PROTEIN (PTHR27003:SF296)
AT1G74420	Fucosyltransferase 3;FUT3;ortholog	FUCOSYLTRANSFERASE 3 (PTHR31889:SF2)
AT5G56080	Nicotianamine synthase 2;NAS2;ortholog	NICOTIANAMINE SYNTHASE 2 (PTHR32266:SF18)
AT1G55180	Phospholipase D alpha 4;PLDALPHA4;ortholog	PHOSPHOLIPASE D ALPHA 4 (PTHR18896:SF137)
AT5G51190	Ethylene-responsive transcription factor ERF105;ERF105;ortholog	ETHYLENE-RESPONSIVE TRANSCRIPTION FACTOR ERF105 (PTHR31677:SF180)
AT3G12240	Serine carboxypeptidase-like 15;SCPL15;ortholog	SERINE CARBOXYPEPTIDASE-LIKE 14-RELATED (PTHR11802:SF295)
AT2G45890	Rop guanine nucleotide exchange factor 4;ROPGEF4;ortholog	ROP GUANINE NUCLEOTIDE EXCHANGE FACTOR 4 (PTHR33101:SF35)
AT4G16690	Probable pheophorbidase;PPD;ortholog	PHEOPHORBIDASE-RELATED (PTHR10992:SF1026)
AT2G18260	Syntaxin-112;SYP112;ortholog	SYNTAXIN-112 (PTHR19957:SF123)
AT1G48880	Protein trichome berefringence-like 7;TBL7;ortholog	PROTEIN TRICHOME BEREFRINGENCE-LIKE 7 (PTHR32285:SF34)
AT4G18510	CLAVATA3/ESR (CLE)-related protein 2;CLE2;ortholog	CLAVATA3/ESR (CLE)-RELATED PROTEIN 2 (PTHR33869:SF28)
AT1G72125	Protein NRT1/ PTR FAMILY 5.13;NPF5.13;ortholog	PROTEIN NRT1/ PTR FAMILY 5.13-RELATED (PTHR11654:SF591)
AT4G39950	Tryptophan N-monooxygenase 1;CYP79B2;ortholog	TRYPTOPHAN N-MONOOXYGENASE 1 (PTHR24298:SF845)
AT5G56660	IAA-amino acid hydrolase ILR1-like 2;ILL2;ortholog	IAA-AMINO ACID HYDROLASE ILR1-LIKE 1-RELATED (PTHR11014:SF158)
AT5G04220	Synaptotagmin-3;SYT3;ortholog	SYNAPTOTAGMIN-3 (PTHR10774:SF62)
AT4G23190	Cysteine-rich receptor-like protein kinase 11;CRK11;ortholog	CYSTEINE-RICH RECEPTOR-LIKE PROTEIN KINASE 11-RELATED (PTHR27002:SF453)
AT5G17550	Peroxisome biogenesis protein 19-2;PEX19-2;ortholog	PEROXISOMAL BIOGENESIS FACTOR 19 (PTHR12774:SF2)
AT4G01970	Probable galactinol--sucrose galactosyltransferase 4;RFS4;ortholog	GALACTINOL--SUCROSE GALACTOSYLTRANSFERASE 4-RELATED (PTHR31268:SF8)
AT1G05100	Mitogen-activated protein kinase kinase kinase 18;MAPKKK18;ortholog	MITOGEN-ACTIVATED PROTEIN KINASE KINASE KINASE 18 (PTHR48011:SF83)
AT4G01230	Reticulon-like protein B7;RTNLB7;ortholog	RETICULON-LIKE PROTEIN B7 (PTHR10994:SF181)
AT5G44460	Probable calcium-binding protein CML43;CML43;ortholog	CALCIUM-BINDING PROTEIN CML43-RELATED (PTHR10891:SF743)
AT5G58910	Laccase-16;LAC16;ortholog	LACCASE-16 (PTHR11709:SF319)
AT3G13100	ABC transporter C family member 7;ABCC7;ortholog	ABC TRANSPORTER C FAMILY MEMBER 7 (PTHR24223:SF387)
AT4G12430	Probable trehalose-phosphate phosphatase F;TPPF;ortholog	TREHALOSE-PHOSPHATE PHOSPHATASE F-RELATED (PTHR43768:SF17)
AT1G49380	Cytochrome c biogenesis protein CCS1, chloroplastic;CCS1;ortholog	CYTOCHROME C BIOGENESIS PROTEIN CCS1, CHLOROPLASTIC (PTHR31566:SF0)
AT1G76185	At1g76185;TAIR:locus:505006224;ortholog	PROTEIN, PUTATIVE-RELATED (PTHR34936:SF7)
AT1G51220	Zinc finger protein WIP5;WIP5;ortholog	ZINC FINGER PROTEIN WIP5 (PTHR45878:SF32)
AT5G59820	Zinc finger protein ZAT12;ZAT12;ortholog	ZINC FINGER PROTEIN ZAT12 (PTHR26374:SF384)
AT4G04960	L-type lectin-domain containing receptor kinase VII.1;LECRK71;ortholog	L-TYPE LECTIN-DOMAIN CONTAINING RECEPTOR KINASE VII.1 (PTHR27007:SF193)
AT2G42840	Protodermal factor 1;PDF1;ortholog	PROTODERMAL FACTOR 1 (PTHR33210:SF18)
AT1G76640	Calcium-binding protein CML39;CML39;ortholog	CALCIUM-BINDING PROTEIN CML39 (PTHR10891:SF806)
AT1G07350	Serine/arginine-rich splicing factor SR45a;SR45A;ortholog	SERINE/ARGININE-RICH SPLICING FACTOR SR45A (PTHR48034:SF24)
AT1G73810	Core-2/I-branching beta-1,6-N-acetylglucosaminyltransferase family protein;TAIR:locus:2027769;ortholog	CORE-2/I-BRANCHING BETA-1,6-N-ACETYLGLUCOSAMINYLTRANSFERASE FAMILY PROTEIN (PTHR31042:SF111)
AT4G38960	B-box zinc finger protein 19;BBX19;ortholog	B-BOX ZINC FINGER PROTEIN 19 (PTHR31832:SF5)
AT3G50970	Dehydrin Xero 2;XERO2;ortholog	DEHYDRIN XERO 2-RELATED (PTHR33346:SF5)
AT1G03630	Protochlorophyllide reductase C, chloroplastic;PORC;ortholog	PROTOCHLOROPHYLLIDE REDUCTASE C, CHLOROPLASTIC (PTHR44419:SF15)
AT1G03790	Zinc finger CCCH domain-containing protein 2;TZF4;ortholog	ZINC FINGER CCCH DOMAIN-CONTAINING PROTEIN 2 (PTHR14493:SF90)
AT3G54820	Probable aquaporin PIP2-5;PIP2-5;ortholog	AQUAPORIN PIP2-5-RELATED (PTHR45687:SF52)
AT5G20410	Monogalactosyldiacylglycerol synthase 2, chloroplastic;MGD2;ortholog	MONOGALACTOSYLDIACYLGLYCEROL SYNTHASE 2, CHLOROPLASTIC (PTHR43025:SF1)
AT4G27520	Early nodulin-like protein 2;TAIR:locus:2137672;ortholog	EARLY NODULIN-LIKE PROTEIN 2 (PTHR33021:SF449)
AT2G39040	Peroxidase 24;PER24;ortholog	PEROXIDASE 24 (PTHR31235:SF366)
AT2G18150	Peroxidase 15;PER15;ortholog	PEROXIDASE 14-RELATED (PTHR31388:SF104)
AT3G23810	Adenosylhomocysteinase 2;SAHH2;ortholog	ADENOSYLHOMOCYSTEINASE 2 (PTHR23420:SF16)
AT3G02990	Heat stress transcription factor A-1e;HSFA1E;ortholog	HEAT STRESS TRANSCRIPTION FACTOR A-1E (PTHR10015:SF406)
AT1G67110	Cytokinin hydroxylase;CYP735A2;ortholog	CYTOKININ HYDROXYLASE (PTHR24282:SF195)
AT3G43720	Non-specific lipid transfer protein GPI-anchored 2;LTPG2;ortholog	NON-SPECIFIC LIPID TRANSFER PROTEIN GPI-ANCHORED 2 (PTHR33044:SF104)
AT4G29070	At4g29070;TAIR:locus:2119966;ortholog	OS07G0658000 PROTEIN (PTHR37246:SF1)
AT3G56230	BTB/POZ domain-containing protein At3g56230;TAIR:locus:2078421;ortholog	BTB DOMAIN-CONTAINING PROTEIN (PTHR47274:SF1)
AT3G10120	At3g10120;TAIR:locus:2100073;ortholog	EXPRESSED PROTEIN (PTHR33148:SF46)
AT3G49550	At3g49550;T9C5.140;ortholog	BNACNNG62890D PROTEIN (PTHR36372:SF3)
AT4G26140	Beta-galactosidase 12;BGAL12;ortholog	BETA-GALACTOSIDASE 12 (PTHR23421:SF71)
AT2G25680	Molybdate transporter 1;MOT1;ortholog	MOLYBDATE TRANSPORTER 1 (PTHR31970:SF0)
AT1G73040	Jacalin-related lectin 19;JAL19;ortholog	JACALIN-RELATED LECTIN 19 (PTHR47293:SF15)
AT1G72490	Uncharacterized protein;At1g72490;ortholog	OS03G0406300 PROTEIN (PTHR34045:SF3)
AT5G02180	Amino acid transporter AVT1D;AVT1D;ortholog	AMINO ACID TRANSPORTER AVT1D (PTHR48017:SF150)
AT1G68470	Probable xyloglucan galactosyltransferase GT17;GT17;ortholog	XYLOGLUCAN GALACTOSYLTRANSFERASE GT17-RELATED (PTHR11062:SF255)
AT4G28110	Transcription factor MYB41;MYB41;ortholog	TRANSCRIPTION FACTOR MYB41 (PTHR10641:SF1308)
AT4G22990	SPX domain-containing membrane protein At4g22990;AT4G22990;ortholog	SPX DOMAIN-CONTAINING PROTEIN (PTHR23510:SF71)
AT4G38620	Transcription repressor MYB4;MYB4;ortholog	TRANSCRIPTION REPRESSOR MYB4 (PTHR47999:SF23)
AT3G01580	Putative pentatricopeptide repeat-containing protein At3g01580;PCMP-E87;ortholog	SUBFAMILY NOT NAMED (PTHR47928:SF92)
AT1G66700	Paraxanthine methyltransferase 1;PXMT1;ortholog	PARAXANTHINE METHYLTRANSFERASE 1-RELATED (PTHR31009:SF55)
AT5G62100	BAG family molecular chaperone regulator 2;BAG2;ortholog	BAG FAMILY MOLECULAR CHAPERONE REGULATOR 2 (PTHR12329:SF33)
AT2G16060	Non-symbiotic hemoglobin 1;AHB1;ortholog	NON-SYMBIOTIC HEMOGLOBIN 1 (PTHR22924:SF39)
AT1G55240	At1g55240;TAIR:locus:2035736;ortholog	BNAC03G70340D PROTEIN (PTHR46285:SF9)
AT1G07260	UDP-glycosyltransferase 71C3;UGT71C3;ortholog	UDP-GLYCOSYLTRANSFERASE 71C3 (PTHR48049:SF58)
AT2G20625	UPF0725 protein At2g20625;AT2G20625;ortholog	BNAC06G02610D PROTEIN (PTHR31260:SF29)
AT1G29000	Heavy metal-associated isoprenylated plant protein 4;HIPP04;ortholog	HEAVY METAL-ASSOCIATED ISOPRENYLATED PLANT PROTEIN 4 (PTHR46195:SF12)
AT3G16370	GDSL esterase/lipase APG;APG;ortholog	GDSL ESTERASE/LIPASE APG (PTHR45642:SF35)
AT1G64000	Probable WRKY transcription factor 56;WRKY56;ortholog	WRKY TRANSCRIPTION FACTOR 56-RELATED (PTHR31221:SF168)
AT4G34410	Ethylene-responsive transcription factor ERF109;ERF109;ortholog	ETHYLENE-RESPONSIVE TRANSCRIPTION FACTOR ERF109 (PTHR31677:SF107)
AT5G42580	Cytochrome P450 705A12;CYP705A12;ortholog	CYTOCHROME P450 705A12-RELATED (PTHR24298:SF630)
AT1G05020	Clathrin coat assembly protein AP180;AP180;ortholog	CLATHRIN COAT ASSEMBLY PROTEIN AP180 (PTHR22951:SF75)
AT5G38030	Protein DETOXIFICATION 30;DTX30;ortholog	PROTEIN DETOXIFICATION 29-RELATED (PTHR11206:SF275)
AT2G24820	Protein TIC 55, chloroplastic;TIC55;ortholog	PROTEIN TIC 55, CHLOROPLASTIC (PTHR21266:SF29)
AT4G09010	Thylakoid lumenal 29 kDa protein, chloroplastic;TL29;ortholog	THYLAKOID LUMENAL 29 KDA PROTEIN, CHLOROPLASTIC (PTHR31356:SF34)
AT4G01540	NAC domain-containing protein 68;NAC68;ortholog	NAC DOMAIN-CONTAINING PROTEIN-RELATED (PTHR31989:SF153)
AT1G17200	CASP-like protein 2A1;TAIR:locus:2020297;ortholog	CASP-LIKE PROTEIN 2A1 (PTHR11615:SF212)
AT3G27400	Putative pectate lyase 11;TAIR:locus:2086656;ortholog	PECTATE LYASE 11-RELATED (PTHR31683:SF29)
AT4G13840	Protein ECERIFERUM 26;CER26;ortholog	PROTEIN ECERIFERUM 26 (PTHR31642:SF177)
AT4G15330	Cytochrome P450 705A1;CYP705A1;ortholog	CYTOCHROME P450 705A1-RELATED (PTHR24298:SF59)
AT1G02460	At1g02460;T14P4.18;ortholog	PROTEIN, PUTATIVE-RELATED (PTHR31375:SF43)
AT1G19380	At1g19380;TAIR:locus:2016372;ortholog	PROTEIN, PUTATIVE-RELATED (PTHR34358:SF7)
AT3G20090	Cytochrome P450, family 705, subfamily A, polypeptide 18;CYP705A18;ortholog	CYTOCHROME P450 705A1-RELATED (PTHR24298:SF59)
AT5G49520	Probable WRKY transcription factor 48;WRKY48;ortholog	WRKY TRANSCRIPTION FACTOR 48-RELATED (PTHR31221:SF295)
AT1G16780	Pyrophosphate-energized membrane proton pump 3;AVPL2;ortholog	PYROPHOSPHATE-ENERGIZED MEMBRANE PROTON PUMP 2-RELATED (PTHR31998:SF31)
AT3G25855	At3g25855;TAIR:locus:505006377;ortholog	PROTEIN, PUTATIVE-RELATED (PTHR47294:SF4)
AT1G20850	Cysteine protease XCP2;XCP2;ortholog	CYSTEINE PROTEASE XCP2 (PTHR12411:SF357)
AT3G23400	Plastid-lipid-associated protein 6, chloroplastic;PAP6;ortholog	PLASTID-LIPID-ASSOCIATED PROTEIN 6, CHLOROPLASTIC (PTHR31906:SF15)
AT1G48260	CBL-interacting serine/threonine-protein kinase 17;CIPK17;ortholog	CBL-INTERACTING SERINE/THREONINE-PROTEIN KINASE 17 (PTHR24343:SF435)
AT5G06320	NDR1/HIN1-like protein 3;NHL3;ortholog	NDR1/HIN1-LIKE PROTEIN 3 (PTHR31415:SF138)
AT4G25640	Protein DETOXIFICATION 35;DTX35;ortholog	PROTEIN DETOXIFICATION 35 (PTHR11206:SF359)
AT2G43840	Flavonol 7-O-beta-glucosyltransferase UGT74F1;UGT74F1;ortholog	FLAVONOL 7-O-BETA-GLUCOSYLTRANSFERASE UGT74F1 (PTHR11926:SF896)
AT1G26200	TLC domain-containing protein;At1g26200;ortholog	TLC DOMAIN-CONTAINING PROTEIN (PTHR12560:SF46)
AT5G17850	Cation/calcium exchanger 2;CCX2;ortholog	CATION/CALCIUM EXCHANGER 2 (PTHR12266:SF18)
AT1G10550	Probable xyloglucan endotransglucosylase/hydrolase protein 33;XTH33;ortholog	XYLOGLUCAN ENDOTRANSGLUCOSYLASE/HYDROLASE PROTEIN 33-RELATED (PTHR31062:SF144)
AT4G11280	1-aminocyclopropane-1-carboxylate synthase 6;ACS6;ortholog	1-AMINOCYCLOPROPANE-1-CARBOXYLATE SYNTHASE 6 (PTHR43795:SF6)
AT1G55290	Feruloyl CoA ortho-hydroxylase 2;F6'H2;ortholog	FERULOYL COA ORTHO-HYDROXYLASE 2 (PTHR10209:SF243)
AT5G58784	Dehydrodolichyl diphosphate synthase 5;TAIR:locus:505006702;ortholog	DEHYDRODOLICHYL DIPHOSPHATE SYNTHASE 5 (PTHR10291:SF20)
AT5G46220	At5g46220;AT5G46220.1;ortholog	OS01G0210400 PROTEIN (PTHR12956:SF13)
AT4G34250	3-ketoacyl-CoA synthase 16;KCS16;ortholog	3-KETOACYL-COA SYNTHASE 16 (PTHR31561:SF86)
AT1G16630	At1g16630;TAIR:locus:2017938;ortholog	EXPRESSED PROTEIN (PTHR34775:SF4)
AT2G05160	Zinc finger CCCH domain-containing protein 18;TAIR:locus:2051239;ortholog	ZINC FINGER (CCCH-TYPE) FAMILY PROTEIN / RNA RECOGNITION MOTIF (RRM)-CONTAINING PROTEIN-RELATED (PTHR24009:SF35)
AT3G46270	Malectin_like domain-containing protein;At3g46270;ortholog	MALECTIN_LIKE DOMAIN-CONTAINING PROTEIN (PTHR45631:SF120)
AT4G20780	Calcium-binding protein CML42;CML42;ortholog	CALCIUM-BINDING PROTEIN CML42 (PTHR10891:SF948)
AT5G17580	BTB/POZ domain-containing protein At5g17580;TAIR:locus:2151411;ortholog	BNAC09G40350D PROTEIN (PTHR32370:SF88)
AT1G27610	Uncharacterized protein;At1g27610;ortholog
AT5G39350	Pentatricopeptide repeat-containing protein At5g39350;PCMP-E16;ortholog	PENTATRICOPEPTIDE REPEAT-CONTAINING PROTEIN (PTHR24015:SF1992)
AT5G43620	Polyadenylation and cleavage factor homolog 5;PCFS5;ortholog	POLYADENYLATION AND CLEAVAGE FACTOR HOMOLOG 1-RELATED (PTHR15921:SF11)
AT4G32200	Meiosis-specific protein ASY2;ASY2;ortholog	DUF1204 DOMAIN-CONTAINING PROTEIN-RELATED (PTHR31099:SF18)
AT4G04460	Aspartic proteinase A3;APA3;ortholog	ASPARTIC PROTEINASE A3 (PTHR47966:SF38)
AT4G01250	WRKY transcription factor 22;WRKY22;ortholog	ADP-RIBOSYL CYCLASE/CYCLIC ADP-RIBOSE HYDROLASE-RELATED (PTHR32096:SF61)
AT5G64870	Flotillin-like protein 3;FLOT3;ortholog	FLOTILLIN-LIKE PROTEIN 3 (PTHR13806:SF38)
AT2G45490	Serine/threonine-protein kinase Aurora-3;AUR3;ortholog	SERINE/THREONINE-PROTEIN KINASE AURORA-3 (PTHR24350:SF25)
AT5G67520	Adenylyl-sulfate kinase 4, chloroplastic;APK4;ortholog	ADENYLYL-SULFATE KINASE 4, CHLOROPLASTIC (PTHR11055:SF44)
AT5G07770	Formin-like protein 16;FH16;ortholog	FORMIN-LIKE PROTEIN-RELATED (PTHR45733:SF10)
AT1G48800	Terpenoid synthase 28;TPS28;ortholog	TERPENOID SYNTHASE 28-RELATED (PTHR31045:SF32)
AT4G25490	Dehydration-responsive element-binding protein 1B;DREB1B;ortholog	DEHYDRATION-RESPONSIVE ELEMENT-BINDING PROTEIN 1A-RELATED (PTHR31839:SF23)
AT2G27370	Casparian strip membrane protein 3;CASP3;ortholog	CASPARIAN STRIP MEMBRANE PROTEIN 3 (PTHR11615:SF310)
AT5G66985	At5g66985;TAIR:locus:505006720;ortholog	BNAC07G16390D PROTEIN (PTHR35324:SF5)
AT2G39200	MLO-like protein 12;MLO12;ortholog	MLO-LIKE PROTEIN 12 (PTHR31942:SF84)
AT5G64320	Pentatricopeptide repeat-containing protein At5g64320, mitochondrial;TAIR:locus:2173403;ortholog	OS10G0368902 PROTEIN (PTHR45613:SF354)
AT2G36660	Polyadenylate-binding protein 7;PAB7;ortholog	POLYADENYLATE-BINDING PROTEIN 7 (PTHR24012:SF455)
AT1G64770	Photosynthetic NDH subunit of subcomplex B 2, chloroplastic;PNSB2;ortholog	PHOTOSYNTHETIC NDH SUBUNIT OF SUBCOMPLEX B 2, CHLOROPLASTIC (PTHR11122:SF18)
