# Supplementary material for: Spatial regulation of thermomorphogenesis by HY5 and PIF4 in Arabidopsis
Source: Nat Commun. 2021 Jun 16;12:3656. doi: 10.1038/s41467-021-24018-7 (PMC8209091; doi:10.1038/s41467-021-24018-7)
Supplement: Supplementary file 6 — Source Data [file 41467_2021_24018_MOESM6_ESM.xlsx]

## Sheet: fig 1
Figure 1	phenotype measurement																					root									hypocotyl
1C,D		(days)	2		3		4		5		6		7										One-way analysis of variance								One-way analysis of variance
		temp.	22	28	22	28	22	28	22	28	22	28	22	28									P value	< 0.0001							P value	< 0.0001
		raw data	24.051	30.571	55.178	72.105	71.097	93.582	110.268	135.102	130.989	158.669	145.096	176.29									P value summary	***							P value summary	***
		5mm=23	23.658	27.868	58.366	73.939	68.601	94.405	106.879	139.258	114.142	174.511	136.945	198.334									Are means signif. different? (P < 0.05)	Yes							Are means signif. different? (P < 0.05)	Yes
			22.363	31.414	58.605	74.177	72.15	94.483	105.985	139.243	127.572	174.709	128.457	169.895									Number of groups	12							Number of groups	12
			24.663	28.354	56.241	70.435	70.211	91.416	99.143	135.292	118.76	153.356	138.994	182.501									F	1902.96							F	1168.53
			21.525	29.124	55.154	72.487	64.243	94.053	103.166	143.057	127.679	152.167	141.129	194.28									R squared	0.989225							R squared	0.982571
			23.84	33.679	54.881	76.495	75.755	96.967	109.925	143.149	123.868	164.245	151.002	177.592
			24.237	29.025	57.126	70.41	67.399	94.261	103.549	142.288	124.705	174.952	142.018	172.05									Bartlett's test for equal variances								Bartlett's test for equal variances
			24.033	29.853	53.301	66.722	76.42	88.766	102.852	141.093	127.829	157.992	138.223	189.233									Bartlett's statistic (corrected)	162.263							Bartlett's statistic (corrected)	148.098
			22.675	32.907	51.446	74.657	75.168	93.863	106.928	136.886	121.204	163.353	134.737	186.775									P value	< 0.0001							P value	< 0.0001
			24.723	28.701	53.267	74.566	72.43	92.095	107.4	145.491	125.06	154.119	150.808	200.749									P value summary	***							P value summary	***
			24.49	30.976	51.001	72.058	70.643	96.933	106.01	136.289	134.893	172.889	138.785	182.234									Do the variances differ signif. (P < 0.05)	Yes							Do the variances differ signif. (P < 0.05)	Yes
			25.676	32.987	57.808	69.663	66.432	91.174	103.162	137.04	129.075	168.486	133.604	182.393
			24.884	32.024	51.774	71.816	70.207	90.004	105.262	147.603	121.666	176.297	154.059	194.089									ANOVA Table	SS	df	MS					ANOVA Table	SS	df	MS
			25.006	28.299	55.122	73.361	73.877	93.465	106.147	141.278	122.936	160.625	156.652	182.672									Treatment (between columns)	28254.9	11	2568.63					Treatment (between columns)	1800.79	11	163.708
			22.975	32.507	52.163	69.849	70.599	88.989	109.289	136.936	140.872	166.83	140.128	191.019									Residual (within columns)	307.756	228	1.34981					Residual (within columns)	31.9422	228	0.140097
			23.29	33.585	50.607	72.223	74.409	96.516	108.13	142.38	136.504	153.324	142.807	193.03									Total	28562.7	239						Total	1832.73	239
			21.127	32.513	54.638	69.033	72.67	89.592	105.484	138.518	137.834	153.922	126.738	189.348
			21.903	32.411	50.867	71.446	70.609	87.677	104.565	140.048	134.425	170.695	127.762	188.218									Tukey's Multiple Comparison Test	Mean Diff.	q	Significant? P < 0.05?	Summary	95% CI of diff			Tukey's Multiple Comparison Test	Mean Diff.	q	Significant? P < 0.05?	Summary	95% CI of diff
			23.24	31.427	50.436	73.702	65.184	93.089	99.964	138.681	117.92	161.786	147.574	174.191									2d 22 vs 2d 28	-1.61651	6.22239	Yes	**	-2.840261 to -0.3927607			2d 22 vs 2d 28	-0.415761	4.96757	Yes	*	-0.8100107 to -0.02151104
			22.877	31.73	55.45	68.578	73.434	93.288	108.558	140.512	132.718	179.683	150.514	177.166									2d 22 vs 3d 22	-6.65429	25.6142	Yes	***	-7.878043 to -5.430543			2d 22 vs 3d 22	-0.210967	2.52067	No	ns	-0.6052173 to 0.1832824
																							2d 22 vs 3d 28	-10.5053	40.4377	Yes	***	-11.72903 to -9.281532			2d 22 vs 3d 28	-2.2616	27.0219	Yes	***	-2.655848 to -1.867348
	primary root	(days)	2		3		4		5		6		7			ratio							2d 22 vs 4d 22	-10.3294	39.7606	Yes	***	-11.55312 to -9.105619			2d 22 vs 4d 22	-0.382511	4.57029	No	ns	-0.7767608 to 0.01173894
		temp.	22	28	22	28	22	28	22	28	22	28	22	28		2	3	4	5	6	7		2d 22 vs 4d 28	-15.0368	57.8806	Yes	***	-16.26051 to -13.81301			2d 22 vs 4d 28	-3.4703	41.4637	Yes	***	-3.864554 to -3.076054
			5.22848	6.64587	11.9952	15.675	15.4559	20.3439	23.9713	29.37	28.4759	34.4933	31.5426	38.3239		1.27109	1.30677	1.31626	1.22521	1.21132	1.21499		2d 22 vs 5d 22	-17.8416	68.6773	Yes	***	-19.06538 to -16.61788			2d 22 vs 5d 22	-0.625022	7.46784	Yes	***	-1.019271 to -0.2307719
			5.14304	6.05826	12.6883	16.0737	14.9133	20.5228	23.2346	30.2735	24.8135	37.9372	29.7707	43.1161		1.17795	1.26682	1.37615	1.30295	1.52889	1.44827		2d 22 vs 5d 28	-25.3142	97.4414	Yes	***	-26.53797 to -24.09047			2d 22 vs 5d 28	-5.67435	67.7979	Yes	***	-6.068598 to -5.280098
			4.86152	6.82913	12.7402	16.1254	15.6848	20.5398	23.0402	30.2702	27.733	37.9802	27.9254	36.9337		1.40473	1.26571	1.30954	1.3138	1.36949	1.32258		2d 22 vs 6d 22	-22.6023	87.0026	Yes	***	-23.82609 to -21.37859			2d 22 vs 6d 22	-0.775348	9.26396	Yes	***	-1.169598 to -0.3810980
			5.36152	6.16391	12.2263	15.312	15.2633	19.873	21.5528	29.4113	25.8174	33.3383	30.2161	39.6741		1.14966	1.25238	1.30202	1.36461	1.29131	1.31301		2d 22 vs 6d 28	-30.6671	118.046	Yes	***	-31.89086 to -29.44336			2d 22 vs 6d 28	-7.07825	84.5719	Yes	***	-7.472500 to -6.684000
			4.67935	6.3313	11.99	15.758	13.9659	20.4463	22.4274	31.0993	27.7563	33.0798	30.6802	42.2348		1.35303	1.31427	1.46402	1.38667	1.19179	1.37661		2d 22 vs 7d 22	-25.5956	98.5245	Yes	***	-26.81936 to -24.37186			2d 22 vs 7d 22	-0.8175	9.7676	Yes	***	-1.211750 to -0.4232502
			5.18261	7.32152	11.9307	16.6293	16.4685	21.0798	23.8967	31.1193	26.9278	35.7054	32.8265	38.607		1.41271	1.39383	1.28001	1.30224	1.32597	1.17609		2d 22 vs 7d 28	-35.1176	135.177	Yes	***	-36.34139 to -33.89389			2d 22 vs 7d 28	-7.82764	93.5257	Yes	***	-8.221891 to -7.433391
			5.26891	6.30978	12.4187	15.3065	14.652	20.4915	22.5107	30.9322	27.1098	38.033	30.8735	37.4022		1.19755	1.23254	1.39855	1.37411	1.40293	1.21147		2d 28 vs 3d 22	-5.03778	19.3918	Yes	***	-6.261532 to -3.814032			2d 28 vs 3d 22	0.204793	2.4469	No	ns	-0.1894564 to 0.5990433
			5.22457	6.48978	11.5872	14.5048	16.613	19.297	22.3591	30.6724	27.7889	34.3461	30.0485	41.1376		1.24217	1.2518	1.16155	1.37181	1.23596	1.36904		2d 28 vs 3d 28	-8.88877	34.2153	Yes	***	-10.11252 to -7.665021			2d 28 vs 3d 28	-1.84584	22.0543	Yes	***	-2.240087 to -1.451587
			4.92935	7.1537	11.1839	16.2298	16.3409	20.405	23.2452	29.7578	26.3487	35.5115	29.2907	40.6033		1.45125	1.45117	1.24871	1.28017	1.34775	1.38622		2d 28 vs 4d 22	-8.71286	33.5382	Yes	***	-9.936609 to -7.489109			2d 28 vs 4d 22	0.03325	0.397275	No	ns	-0.3609999 to 0.4274998
			5.37457	6.23935	11.5798	16.21	15.7457	20.0207	23.3478	31.6285	27.187	33.5041	32.7843	43.6411		1.1609	1.39985	1.2715	1.35466	1.23236	1.33116		2d 28 vs 4d 28	-13.4202	51.6582	Yes	***	-14.64400 to -12.19650			2d 28 vs 4d 28	-3.05454	36.4961	Yes	***	-3.448793 to -2.660293
			5.32391	6.73391	11.0872	15.6648	15.3572	21.0724	23.0457	29.628	29.3246	37.5846	30.1707	39.6161		1.26484	1.41287	1.37215	1.28562	1.28168	1.31307		2d 28 vs 5d 22	-16.2251	62.4549	Yes	***	-17.44887 to -15.00137			2d 28 vs 5d 22	-0.209261	2.50028	No	ns	-0.6035107 to 0.1849890
			5.58174	7.17109	12.567	15.1441	14.4417	19.8204	22.4265	29.7913	28.0598	36.6274	29.0443	39.6507		1.28474	1.20508	1.37244	1.3284	1.30533	1.36518		2d 28 vs 5d 28	-23.6977	91.219	Yes	***	-24.92146 to -22.47396			2d 28 vs 5d 28	-5.25859	62.8303	Yes	***	-5.652837 to -4.864337
			5.40957	6.96174	11.2552	15.6122	15.2624	19.5661	22.883	32.0876	26.4491	38.3254	33.4911	42.1933		1.28693	1.38711	1.28198	1.40224	1.44902	1.25984		2d 28 vs 6d 22	-20.9858	80.7802	Yes	***	-22.20958 to -19.76208			2d 28 vs 6d 22	-0.359587	4.29639	No	ns	-0.7538368 to 0.03466289
			5.43609	6.15196	11.983	15.948	16.0602	20.3185	23.0754	30.7126	26.7252	34.9185	34.0548	39.7113		1.13169	1.33088	1.26514	1.33097	1.30657	1.1661		2d 28 vs 6d 28	-29.0506	111.824	Yes	***	-30.27435 to -27.82685			2d 28 vs 6d 28	-6.66249	79.6043	Yes	***	-7.056739 to -6.268240
			4.99457	7.06674	11.3398	15.1846	15.3476	19.3454	23.7585	29.7687	30.6243	36.2674	30.4626	41.5259		1.41489	1.33905	1.26049	1.25297	1.18427	1.36318		2d 28 vs 7d 22	-23.9791	92.3021	Yes	***	-25.20285 to -22.75535			2d 28 vs 7d 22	-0.401739	4.80003	Yes	*	-0.7959890 to -0.00748928
			5.06304	7.30109	11.0015	15.7007	16.1759	20.9817	23.5065	30.9522	29.6748	33.3313	31.045	41.963		1.44204	1.42713	1.2971	1.31675	1.12322	1.35168		2d 28 vs 7d 28	-33.5011	128.955	Yes	***	-34.72488 to -32.27738			2d 28 vs 7d 28	-7.41188	88.5581	Yes	***	-7.806130 to -7.017631
			4.59283	7.06804	11.8778	15.0072	15.7978	19.4765	22.9313	30.1126	29.9639	33.4613	27.5517	41.1626		1.53893	1.26346	1.23286	1.31317	1.11672	1.49401		3d 22 vs 3d 28	-3.85099	14.8235	Yes	***	-5.074739 to -2.627239			3d 22 vs 3d 28	-2.05063	24.5012	Yes	***	-2.444880 to -1.656381
			4.76152	7.04587	11.058	15.5317	15.3498	19.0602	22.7315	30.4452	29.2228	37.1076	27.7743	40.917		1.47975	1.40456	1.24173	1.33934	1.26982	1.47319		3d 22 vs 4d 22	-3.67508	14.1464	Yes	***	-4.898827 to -2.451326			3d 22 vs 4d 22	-0.171543	2.04962	No	ns	-0.5657933 to 0.2227064
			5.05217	6.83196	10.9643	16.0222	14.1704	20.2367	21.7313	30.148	25.6348	35.1709	32.0814	37.8676		1.35228	1.4613	1.4281	1.38731	1.372	1.18036		3d 22 vs 4d 28	-8.38247	32.2664	Yes	***	-9.606218 to -7.158718			3d 22 vs 4d 28	-3.25934	38.943	Yes	***	-3.653587 to -2.865087
			4.97326	6.89783	12.0543	14.9083	15.9639	20.28	23.5996	30.5461	28.8517	39.0615	32.7204	38.5143		1.38698	1.23675	1.27037	1.29435	1.35387	1.17707		3d 22 vs 5d 22	-11.1873	43.0631	Yes	***	-12.41109 to -9.963587			3d 22 vs 5d 22	-0.414054	4.94718	Yes	*	-0.8083041 to -0.01980443
		average	5.12213	6.73864	11.7764	15.6274	15.4515	20.1589	22.9638	30.4363	27.7245	35.7892	30.7177	40.2398	average	1.32021	1.33017	1.30753	1.32637	1.29501	1.31466		3d 22 vs 5d 28	-18.6599	71.8272	Yes	***	-19.88367 to -17.43617			3d 22 vs 5d 28	-5.46338	65.2772	Yes	***	-5.857630 to -5.069131
		S.D.	0.267521	0.411995	0.579774	0.525246	0.74308	0.590072	0.659325	0.729651	1.56076	1.95339	1.88499	1.91626	S.D.	0.120472	0.0812284	0.0737709	0.0469614	0.104742	0.10144		3d 22 vs 6d 22	-15.948	61.3884	Yes	***	-17.17179 to -14.72429			3d 22 vs 6d 22	-0.56438	6.74329	Yes	***	-0.9586303 to -0.1701306
																							3d 22 vs 6d 28	-24.0128	92.4319	Yes	***	-25.23656 to -22.78906			3d 22 vs 6d 28	-6.86728	82.0512	Yes	***	-7.261533 to -6.473033
																							3d 22 vs 7d 22	-18.9413	72.9103	Yes	***	-20.16507 to -17.71757			3d 22 vs 7d 22	-0.606533	7.24693	Yes	***	-1.000782 to -0.2122827
1E,F		(days)	2		3		4		5		6		7										3d 22 vs 7d 28	-28.4633	109.563	Yes	***	-29.68710 to -27.23960			3d 22 vs 7d 28	-7.61667	91.005	Yes	***	-8.010923 to -7.222424
		temp.	22	28	22	28	22	28	22	28	22	28	22	28									3d 28 vs 4d 22	0.175913	0.677137	No	ns	-1.047837 to 1.399663			3d 28 vs 4d 22	1.87909	22.4516	Yes	***	1.484837 to 2.273337
		raw data	6.506	8.7	7.384	17.733	8.471	22.232	9.478	33.652	9.87	38.581	10.78	41.331									3d 28 vs 4d 28	-4.53148	17.4429	Yes	***	-5.755229 to -3.307729			3d 28 vs 4d 28	-1.20871	14.4418	Yes	***	-1.602956 to -0.8144565
		5mm=23	5.488	8.337	7.854	16.049	7.588	22.023	7.834	29.397	11.068	38.837	11.585	41.782									3d 28 vs 5d 22	-7.33635	28.2396	Yes	***	-8.560098 to -6.112597			3d 28 vs 5d 22	1.63658	19.554	Yes	***	1.242326 to 2.030826
			6.426	8.411	6.851	17.5	7.763	19.812	9.684	35.722	8.199	42.267	9.514	42.926									3d 28 vs 5d 28	-14.8089	57.0037	Yes	***	-16.03269 to -13.58519			3d 28 vs 5d 28	-3.41275	40.776	Yes	***	-3.807000 to -3.018500
			5.853	7.304	7.784	15.884	8.417	22.189	9.874	31.906	7.684	36.974	10.92	39.548									3d 28 vs 6d 22	-12.0971	46.5649	Yes	***	-13.32081 to -10.87331			3d 28 vs 6d 22	1.48625	17.7579	Yes	***	1.092000 to 1.880500
			6.533	8.546	7.159	16.329	7.706	20.777	7.8305	29.085	11.301	40.339	7.947	43.241									3d 28 vs 6d 28	-20.1618	77.6084	Yes	***	-21.38558 to -18.93807			3d 28 vs 6d 28	-4.81665	57.55	Yes	***	-5.210903 to -4.422403
			6.068	7.284	8.064	14.707	6.024	24.635	9.5189	32.894	11.293	36.774	7.458	39.839									3d 28 vs 7d 22	-15.0903	58.0868	Yes	***	-16.31408 to -13.86658			3d 28 vs 7d 22	1.4441	17.2543	Yes	***	1.049848 to 1.838348
			5.822	7.83	5.842	16.363	7.067	19.607	7.312	29.855	10.663	36.458	10.159	42.559									3d 28 vs 7d 28	-24.6124	94.7397	Yes	***	-25.83611 to -23.38861			3d 28 vs 7d 28	-5.56604	66.5038	Yes	***	-5.960293 to -5.171793
			6.609	8.431	6.264	18.316	8.673	20.992	8.922	30.408	10.423	36.628	9.998	40.333									4d 22 vs 4d 28	-4.70739	18.12	Yes	***	-5.931142 to -3.483642			4d 22 vs 4d 28	-3.08779	36.8934	Yes	***	-3.482043 to -2.693543
			5.229	7.569	6.529	14.158	7.638	22.208	8.444	32.267	11.779	35.185	11.615	48.75									4d 22 vs 5d 22	-7.51226	28.9168	Yes	***	-8.736011 to -6.288510			4d 22 vs 5d 22	-0.242511	2.89755	No	ns	-0.6367607 to 0.1517390
			6.333	7.214	7.346	14.624	7.057	25.853	9.7486	30.825	7.657	39.361	9.954	42.132									4d 22 vs 5d 28	-14.9848	57.6808	Yes	***	-16.20860 to -13.76110			4d 22 vs 5d 28	-5.29184	63.2276	Yes	***	-5.686087 to -4.897587
			5.418	8.207	7.064	16.718	8.408	21.553	7.769	35.835	8.298	42.783	9.508	49.716									4d 22 vs 6d 22	-12.273	47.242	Yes	***	-13.49672 to -11.04922			4d 22 vs 6d 22	-0.392837	4.69367	No	ns	-0.7870868 to 0.001412912
			6.446	7.487	5.744	15.377	8.808	20.766	9.706	32.449	9.812	37.65	9.515	43.88									4d 22 vs 6d 28	-20.3377	78.2855	Yes	***	-21.56149 to -19.11399			4d 22 vs 6d 28	-6.69574	80.0016	Yes	***	-7.089990 to -6.301490
			5.577	7.475	7.302	18.801	7.548	23.565	11.94	37.118	8.923	40.831	10.47	42.489									4d 22 vs 7d 22	-15.2662	58.764	Yes	***	-16.48999 to -14.04249			4d 22 vs 7d 22	-0.434989	5.19731	Yes	*	-0.8292390 to -0.04073925
			5.766	8.2	7.653	17.453	6.862	19.339	7.786	29.028	7.721	37.485	9.067	43.846									4d 22 vs 7d 28	-24.7883	95.4169	Yes	***	-26.01202 to -23.56452			4d 22 vs 7d 28	-7.44513	88.9554	Yes	***	-7.839380 to -7.050880
			6.469	8.03	5.675	16.422	6.98	22.588	9.069	30.118	9.115	38.036	8.527	35.355									4d 28 vs 5d 22	-2.80487	10.7967	Yes	***	-4.028619 to -1.581118			4d 28 vs 5d 22	2.84528	33.9958	Yes	***	2.451033 to 3.239532
			6.374	7.545	6.308	16.707	8.128	18.049	8.855	31.634	9.171	39.354	9.963	41.963									4d 28 vs 5d 28	-10.2775	39.5607	Yes	***	-11.50121 to -9.053706			4d 28 vs 5d 28	-2.20404	26.3342	Yes	***	-2.598294 to -1.809794
			6.475	8.78	6.517	15.88	8.663	22.451	7.754	29.481	7.482	43.234	8.124	43.677									4d 28 vs 6d 22	-7.56558	29.122	Yes	***	-8.789327 to -6.341826			4d 28 vs 6d 22	2.69496	32.1997	Yes	***	2.300706 to 3.089206
			5.886	7.615	6.714	15.908	8.608	22.397	8.561	35.976	10.145	36.495	11.637	41.313									4d 28 vs 6d 28	-15.6303	60.1655	Yes	***	-16.85410 to -14.40660			4d 28 vs 6d 28	-3.60795	43.1082	Yes	***	-4.002196 to -3.213696
			5.441	7.9	8.012	15.588	7.207	26.945	8.224	32.887	10.982	36.378	10.431	35.437									4d 28 vs 7d 22	-10.5588	40.6439	Yes	***	-11.78260 to -9.335101			4d 28 vs 7d 22	2.6528	31.6961	Yes	***	2.258554 to 3.047054
			5.622	7.726	7.684	17.891	7.916	21.628	9.533	31.844	10.087	37.89	8.379	40.367									4d 28 vs 7d 28	-20.0809	77.2968	Yes	***	-21.30463 to -18.85713			4d 28 vs 7d 28	-4.35734	52.062	Yes	***	-4.751587 to -3.963087
																							5d 22 vs 5d 28	-7.47259	28.764	Yes	***	-8.696338 to -6.248837			5d 22 vs 5d 28	-5.04933	60.33	Yes	***	-5.443576 to -4.655077
	hypocotyl	(days)	2		3		4		5		6		7			ratio							5d 22 vs 6d 22	-4.76071	18.3253	Yes	***	-5.984458 to -3.536958			5d 22 vs 6d 22	-0.150326	1.79612	No	ns	-0.5445760 to 0.2439237
		temp.	22	28	22	28	22	28	22	28	22	28	22	28		2	3	4	5	6	7		5d 22 vs 6d 28	-12.8255	49.3688	Yes	***	-14.04923 to -11.60173			5d 22 vs 6d 28	-6.45323	77.104	Yes	***	-6.847479 to -6.058979
			1.41435	1.8913	1.60522	3.855	1.84152	4.83304	2.06043	7.31565	2.14565	8.38717	2.34348	8.985		1.33723	2.40154	2.62448	3.55054	3.90892	3.83404		5d 22 vs 7d 22	-7.75398	29.8472	Yes	***	-8.977733 to -6.530232			5d 22 vs 7d 22	-0.192478	2.29976	No	ns	-0.5867282 to 0.2017715
			1.19304	1.81239	1.70739	3.48891	1.64957	4.78761	1.70304	6.39065	2.40609	8.44283	2.51848	9.08304		1.51913	2.04342	2.90235	3.75249	3.50894	3.60656		5d 22 vs 7d 28	-17.276	66.5001	Yes	***	-18.49976 to -16.05226			5d 22 vs 7d 28	-7.20262	86.0579	Yes	***	-7.596869 to -6.808370
			1.39696	1.82848	1.48935	3.80435	1.68761	4.30696	2.10522	7.76565	1.78239	9.18848	2.06826	9.33174		1.3089	2.55437	2.55211	3.68876	5.15514	4.51188		5d 28 vs 6d 22	2.71188	10.4388	Yes	***	1.488129 to 3.935630			5d 28 vs 6d 22	4.899	58.5339	Yes	***	4.504750 to 5.293250
			1.27239	1.58783	1.69217	3.45304	1.82978	4.8237	2.14652	6.93609	1.67043	8.03783	2.37391	8.59739		1.24791	2.0406	2.63621	3.23131	4.81182	3.62161		5d 28 vs 6d 28	-5.35289	20.6047	Yes	***	-6.576640 to -4.129140			5d 28 vs 6d 28	-1.4039	16.774	Yes	***	-1.798152 to -1.009653
			1.42022	1.85783	1.5563	3.54978	1.67522	4.51674	1.70228	6.32283	2.45674	8.76935	1.72761	9.40022		1.30813	2.28091	2.69621	3.71432	3.56951	5.44117		5d 28 vs 7d 22	-0.281395	1.08317	No	ns	-1.505145 to 0.9423552			5d 28 vs 7d 22	4.85685	58.0303	Yes	***	4.462598 to 5.251098
			1.31913	1.58348	1.75304	3.19717	1.30957	5.35543	2.06933	7.15087	2.455	7.99435	1.6213	8.66065		1.2004	1.82378	4.08948	3.45565	3.25635	5.34178		5d 28 vs 7d 28	-9.80343	37.7361	Yes	***	-11.02717 to -8.579675			5d 28 vs 7d 28	-2.15329	25.7278	Yes	***	-2.547543 to -1.759043
			1.26565	1.70217	1.27	3.55717	1.5363	4.26239	1.58957	6.49022	2.31804	7.92565	2.20848	9.25196		1.3449	2.80092	2.77444	4.08301	3.41911	4.18929		6d 22 vs 6d 28	-8.06477	31.0435	Yes	***	-9.288520 to -6.841020			6d 22 vs 6d 28	-6.3029	75.3079	Yes	***	-6.697153 to -5.908653
			1.43674	1.83283	1.36174	3.98174	1.88543	4.56348	1.93957	6.61043	2.26587	7.96261	2.17348	8.76804		1.27568	2.92401	2.42039	3.4082	3.51415	4.03411		6d 22 vs 7d 22	-2.99328	11.5219	Yes	***	-4.217025 to -1.769524			6d 22 vs 7d 22	-0.0421522	0.50364	No	ns	-0.4364020 to 0.3520977
			1.13674	1.64543	1.41935	3.07783	1.66043	4.82783	1.83565	7.01457	2.56065	7.64891	2.525	10.5978		1.4475	2.16848	2.90757	3.82129	2.9871	4.19716		6d 22 vs 7d 28	-12.5153	48.1748	Yes	***	-13.73905 to -11.29155			6d 22 vs 7d 28	-7.05229	84.2618	Yes	***	-7.446543 to -6.658043
			1.37674	1.56826	1.59696	3.17913	1.53413	5.62022	2.11926	6.70109	1.66457	8.55674	2.16391	9.15913		1.13911	1.99074	3.66345	3.16199	5.14053	4.23267		6d 28 vs 7d 22	5.07149	19.5216	Yes	***	3.847745 to 6.295245			6d 28 vs 7d 22	6.26075	74.8043	Yes	***	5.866501 to 6.655000
			1.17783	1.78413	1.53565	3.63435	1.82783	4.68543	1.68891	7.79022	1.80391	9.30065	2.06696	10.8078		1.51477	2.36665	2.56339	4.61256	5.15582	5.22886		6d 28 vs 7d 28	-4.45054	17.1313	Yes	***	-5.674285 to -3.226785			6d 28 vs 7d 28	-0.749391	8.95382	Yes	***	-1.143640 to -0.3551408
			1.4013	1.62761	1.2487	3.34283	1.91478	4.51435	2.11	7.05413	2.13304	8.18478	2.06848	9.53913		1.1615	2.67705	2.35763	3.34319	3.83714	4.61167		7d 22 vs 7d 28	-9.52203	36.6529	Yes	***	-10.74578 to -8.298280			7d 22 vs 7d 28	-7.01014	83.7581	Yes	***	-7.404391 to -6.615891
			1.21239	1.625	1.58739	4.08717	1.64087	5.12283	2.59565	8.06913	1.93978	8.8763	2.27609	9.23674		1.34033	2.57477	3.12202	3.10871	4.57593	4.05817
			1.25348	1.78261	1.6637	3.79413	1.49174	4.20413	1.69261	6.31043	1.67848	8.14891	1.97109	9.53174		1.42213	2.28054	2.81827	3.72823	4.85494	4.83578
			1.4063	1.74565	1.2337	3.57	1.51739	4.91043	1.97152	6.54739	1.98152	8.2687	1.8537	7.68587		1.2413	2.89374	3.2361	3.32098	4.1729	4.14624
			1.38565	1.64022	1.3713	3.63196	1.76696	3.9237	1.925	6.87696	1.9937	8.55522	2.16587	9.12239		1.18372	2.64854	2.2206	3.57244	4.29114	4.21188
			1.40761	1.9087	1.41674	3.45217	1.88326	4.88065	1.68565	6.40891	1.62652	9.3987	1.76609	9.495		1.35598	2.4367	2.5916	3.80204	5.7784	5.37629		hypocotyl ratio
			1.27957	1.65543	1.45957	3.45826	1.8713	4.86891	1.86109	7.82087	2.20543	7.9337	2.52978	8.98109		1.29375	2.36938	2.60188	4.20231	3.59734	3.55014		One-way analysis of variance
			1.18283	1.71739	1.74174	3.3887	1.56674	5.85761	1.78783	7.14935	2.38739	7.90826	2.26761	7.7037		1.45194	1.94558	3.73873	3.99891	3.31251	3.39728		P value	< 0.0001
			1.22217	1.67957	1.67043	3.88935	1.72087	4.70174	2.07239	6.92261	2.19283	8.23696	1.82152	8.77543		1.37424	2.32834	2.73219	3.3404	3.75632	4.81764		P value summary	***
		average	1.30805	1.72382	1.51902	3.56965	1.69057	4.77836	1.93308	6.9824	2.0834	8.3863	2.12555	9.1357	average	1.32343	2.3775	2.86245	3.64487	4.1302	4.36221		Are means signif. different? (P < 0.05)	Yes
		S.D.	0.09896	0.107637	0.165657	0.271354	0.163739	0.465455	0.237814	0.540711	0.303468	0.498897	0.269859	0.743314	S.D.	0.110512	0.317459	0.485421	0.379184	0.792696	0.638738		Number of groups	6
																							F	104.9
																							R squared	0.8215
																							Bartlett's test for equal variances
																							Bartlett's statistic (corrected)	60.37
																							P value	< 0.0001
																							P value summary	***
																							Do the variances differ signif. (P < 0.05)	Yes
																							ANOVA Table	SS	df	MS
																							Treatment (between columns)	133.7	5	26.74
																							Residual (within columns)	29.05	114	0.2548
																							Total	162.7	119
																							Tukey's Multiple Comparison Test	Mean Diff.	q	Significant? P < 0.05?	Summary	95% CI of diff
																							2d vs 3d	-1.054	9.339	Yes	***	-1.517 to -0.5910
																							2d vs 4d	-1.539	13.64	Yes	***	-2.002 to -1.076
																							2d vs 5d	-2.321	20.57	Yes	***	-2.785 to -1.858
																							2d vs 6d	-2.807	24.87	Yes	***	-3.270 to -2.344
																							2d vs 7d	-3.039	26.92	Yes	***	-3.502 to -2.576
																							3d vs 4d	-0.485	4.297	Yes	*	-0.9480 to -0.02188
																							3d vs 5d	-1.267	11.23	Yes	***	-1.730 to -0.8043
																							3d vs 6d	-1.753	15.53	Yes	***	-2.216 to -1.290
																							3d vs 7d	-1.985	17.58	Yes	***	-2.448 to -1.522
																							4d vs 5d	-0.7824	6.932	Yes	***	-1.245 to -0.3193
																							4d vs 6d	-1.268	11.23	Yes	***	-1.731 to -0.8047
																							4d vs 7d	-1.5	13.29	Yes	***	-1.963 to -1.037
																							5d vs 6d	-0.4853	4.3	Yes	*	-0.9484 to -0.02226
																							5d vs 7d	-0.7173	6.355	Yes	***	-1.180 to -0.2543
																							6d vs 7d	-0.232	2.056	No	ns	-0.6951 to 0.2311

## Sheet: fig 2
Figure 2
2B,C		WT		hy5		hy5pifQ		pifQ		phyB		phyBox
	temp.	22	28	22	28	22	28	22	28	22	28	22	28
	raw data	104.326	131.497	108.479	110.424	110.693	102.827	108.237	138.112	105.696	103.272	109.593	130.345
	3mm=27	108.437	133.252	101.115	108.179	109.299	99.915	101.521	139.295	98.634	96.404	113.335	138.008
		100.084	120.483	100.097	98.989	101.939	115.314	112.995	145.621	99.088	94.924	99.503	141.087
		98.479	137.413	95.101	120.082	99.863	112.598	104.106	125.633	110.847	105.625	100.612	138.617
		105.112	127.286	113.342	112.466	108.094	109.332	97.68	123.622	106.201	108.754	110.179	127.507
		95.898	140.433	98.865	101.702	106.714	110.314	114.841	145.362	98.301	114.428	102.768	137.034
		108.671	135.447	110.274	96.154	112.051	99.944	110.048	135.392	105.73	120.999	109.39	148.309
		110.781	145.997	108.412	90.318	117.976	101.547	123.514	151.371	112.031	108.914	111.39	144.381
		119.194	126.536	112.238	115.415	101.732	98.417	114.898	148.283	115.788	102.133	99.137	142.445
		110.239	149.294	109.467	80.267	100.261	104.556	98.221	131.421	114.625	94.784	105.477	120.845
		WT		hy5		hy5pifQ		pifQ		phyB		phyBox				ratio
	temp.	22	28	22	28	22	28	22	28	22	28	22	28			WT	hy5	hy5pifQ	pifQ	phyB	phyBox
		11.5918	14.6108	12.0532	12.2693	12.2992	11.4252	12.0263	15.3458	11.744	11.4747	12.177	14.4828			1.26044	1.01793	0.928939	1.27601	0.977066	1.18936
		12.0486	14.8058	11.235	12.0199	12.1443	11.1017	11.2801	15.4772	10.9593	10.7116	12.5928	15.3342			1.22884	1.06986	0.914144	1.37208	0.977391	1.2177
		11.1204	13.387	11.1219	10.9988	11.3266	12.8127	12.555	16.1801	11.0098	10.5471	11.0559	15.6763			1.20382	0.988931	1.13121	1.28874	0.957977	1.41792
		10.9421	15.2681	10.5668	13.3424	11.0959	12.5109	11.5673	13.9592	12.3163	11.7361	11.1791	15.4019			1.39535	1.26268	1.12752	1.20678	0.95289	1.37774
		11.6791	14.1429	12.5936	12.4962	12.0104	12.148	10.8533	13.7358	11.8001	12.0838	12.2421	14.1674			1.21096	0.992271	1.01145	1.26558	1.02404	1.15727
		10.6553	15.6037	10.985	11.3002	11.8571	12.2571	12.7601	16.1513	10.9223	12.7142	11.4187	15.226			1.4644	1.0287	1.03374	1.26577	1.16406	1.33343
		12.0746	15.0497	12.2527	10.6838	12.4501	11.1049	12.2276	15.0436	11.7478	13.4443	12.1544	16.4788			1.2464	0.871955	0.891951	1.2303	1.14442	1.35578
		12.309	16.2219	12.0458	10.0353	13.1084	11.283	13.7238	16.819	12.4479	12.1016	12.3767	16.0423			1.31789	0.8331	0.860743	1.22554	0.972177	1.29618
		13.2438	14.0596	12.4709	12.8239	11.3036	10.9352	12.7664	16.4759	12.8653	11.3481	11.0152	15.8272			1.0616	1.02831	0.967414	1.29056	0.882069	1.43685
		12.2488	16.5882	12.163	8.91856	11.1401	11.6173	10.9134	14.6023	12.7361	10.5316	11.7197	13.4272			1.35428	0.733253	1.04284	1.33801	0.826905	1.1457
	average	11.7913	14.9738	11.7488	11.4888	11.8736	11.7196	12.0673	15.379	11.8549	11.6693	11.7932	15.2064		average	1.2744	0.982698	0.990995	1.27594	0.987899	1.29279
	S.D.	0.763573	0.992046	0.705448	1.36492	0.658087	0.662996	0.922114	1.05185	0.728377	0.955557	0.589797	0.927808		S.D.	0.113699	0.144691	0.0944698	0.0506526	0.103575	0.108318
	root									Ratio
	One-way analysis of variance									One-way analysis of variance
	P value	< 0.0001								P value	< 0.0001
	P value summary	***								P value summary	***
	Are means signif. different? (P < 0.05)	Yes								Are means signif. different? (P < 0.05)	Yes
	Number of groups	12								Number of groups	6
	F	30.62								F	22.96
	R squared	0.7572								R squared	0.6801
	Bartlett's test for equal variances									Bartlett's test for equal variances
	Bartlett's statistic (corrected)	11.8								Bartlett's statistic (corrected)	8.48
	P value	0.3791								P value	0.1317
	P value summary	ns								P value summary	ns
	Do the variances differ signif. (P < 0.05)	No								Do the variances differ signif. (P < 0.05)	No
	ANOVA Table	SS	df	MS						ANOVA Table	SS	df	MS
	Treatment (between columns)	264.1	11	24.01						Treatment (between columns)	1.298	5	0.2595
	Residual (within columns)	84.69	108	0.7841						Residual (within columns)	0.6103	54	0.0113
	Total	348.8	119							Total	1.908	59
	Tukey's Multiple Comparison Test	Mean Diff.	q	Significant? P < 0.05?	Summary	95% CI of diff				Tukey's Multiple Comparison Test	Mean Diff.	q	Significant? P < 0.05?	Summary	95% CI of diff
	WT 22 vs WT 28	-3.182	11.36	Yes	***	-4.508 to -1.857				WT vs hy5	0.2917	8.677	Yes	***	0.1291 to 0.4543
	WT 22 vs hy5 22	0.04257	0.152	No	ns	-1.283 to 1.368				WT vs hy5pifQ	0.2834	8.43	Yes	***	0.1208 to 0.4460
	WT 22 vs hy5 28	0.3025	1.08	No	ns	-1.023 to 1.628				WT vs pifQ	-0.00154	0.04582	No	ns	-0.1641 to 0.1611
	WT 22 vs hy5pifQ 22	-0.08223	0.2937	No	ns	-1.408 to 1.243				WT vs phyB	0.2865	8.522	Yes	***	0.1239 to 0.4491
	WT 22 vs hy5pifQ 28	0.07174	0.2562	No	ns	-1.254 to 1.397				WT vs phyBox	-0.01839	0.5472	No	ns	-0.1810 to 0.1442
	WT 22 vs pifQ 22	-0.276	0.9856	No	ns	-1.601 to 1.049				hy5 vs hy5pifQ	-0.008297	0.2468	No	ns	-0.1709 to 0.1543
	WT 22 vs pifQ 28	-3.588	12.81	Yes	***	-4.913 to -2.262				hy5 vs pifQ	-0.2932	8.722	Yes	***	-0.4558 to -0.1306
	WT 22 vs phyB 22	-0.06356	0.227	No	ns	-1.389 to 1.262				hy5 vs phyB	-0.005201	0.1547	No	ns	-0.1678 to 0.1574
	WT 22 vs phyB 28	0.122	0.4358	No	ns	-1.203 to 1.447				hy5 vs phyBox	-0.3101	9.224	Yes	***	-0.4727 to -0.1475
	WT 22 vs phyBox 22	-0.001811	0.006467	No	ns	-1.327 to 1.323				hy5pifQ vs pifQ	-0.2849	8.476	Yes	***	-0.4476 to -0.1223
	WT 22 vs phyBox 28	-3.415	12.2	Yes	***	-4.740 to -2.090				hy5pifQ vs phyB	0.003096	0.09209	No	ns	-0.1595 to 0.1657
	WT 28 vs hy5 22	3.225	11.52	Yes	***	1.900 to 4.550				hy5pifQ vs phyBox	-0.3018	8.977	Yes	***	-0.4644 to -0.1392
	WT 28 vs hy5 28	3.485	12.45	Yes	***	2.160 to 4.810				pifQ vs phyB	0.288	8.568	Yes	***	0.1254 to 0.4506
	WT 28 vs hy5pifQ 22	3.1	11.07	Yes	***	1.775 to 4.425				pifQ vs phyBox	-0.01685	0.5013	No	ns	-0.1795 to 0.1458
	WT 28 vs hy5pifQ 28	3.254	11.62	Yes	***	1.929 to 4.579				phyB vs phyBox	-0.3049	9.069	Yes	***	-0.4675 to -0.1423
	WT 28 vs pifQ 22	2.906	10.38	Yes	***	1.581 to 4.232
	WT 28 vs pifQ 28	-0.4053	1.447	No	ns	-1.731 to 0.9200
	WT 28 vs phyB 22	3.119	11.14	Yes	***	1.794 to 4.444
	WT 28 vs phyB 28	3.304	11.8	Yes	***	1.979 to 4.630
	WT 28 vs phyBox 22	3.181	11.36	Yes	***	1.855 to 4.506
	WT 28 vs phyBox 28	-0.2327	0.8309	No	ns	-1.558 to 1.093
	hy5 22 vs hy5 28	0.2599	0.9283	No	ns	-1.065 to 1.585
	hy5 22 vs hy5pifQ 22	-0.1248	0.4457	No	ns	-1.450 to 1.200
	hy5 22 vs hy5pifQ 28	0.02918	0.1042	No	ns	-1.296 to 1.354
	hy5 22 vs pifQ 22	-0.3186	1.138	No	ns	-1.644 to 1.007
	hy5 22 vs pifQ 28	-3.63	12.96	Yes	***	-4.956 to -2.305
	hy5 22 vs phyB 22	-0.1061	0.379	No	ns	-1.431 to 1.219
	hy5 22 vs phyB 28	0.07948	0.2838	No	ns	-1.246 to 1.405
	hy5 22 vs phyBox 22	-0.04438	0.1585	No	ns	-1.370 to 1.281
	hy5 22 vs phyBox 28	-3.458	12.35	Yes	***	-4.783 to -2.132
	hy5 28 vs hy5pifQ 22	-0.3847	1.374	No	ns	-1.710 to 0.9406
	hy5 28 vs hy5pifQ 28	-0.2308	0.8241	No	ns	-1.556 to 1.095
	hy5 28 vs pifQ 22	-0.5785	2.066	No	ns	-1.904 to 0.7468
	hy5 28 vs pifQ 28	-3.89	13.89	Yes	***	-5.215 to -2.565
	hy5 28 vs phyB 22	-0.3661	1.307	No	ns	-1.691 to 0.9592
	hy5 28 vs phyB 28	-0.1805	0.6444	No	ns	-1.506 to 1.145
	hy5 28 vs phyBox 22	-0.3043	1.087	No	ns	-1.630 to 1.021
	hy5 28 vs phyBox 28	-3.718	13.28	Yes	***	-5.043 to -2.392
	hy5pifQ 22 vs hy5pifQ 28	0.154	0.5499	No	ns	-1.171 to 1.479
	hy5pifQ 22 vs pifQ 22	-0.1938	0.692	No	ns	-1.519 to 1.132
	hy5pifQ 22 vs pifQ 28	-3.505	12.52	Yes	***	-4.831 to -2.180
	hy5pifQ 22 vs phyB 22	0.01868	0.0667	No	ns	-1.307 to 1.344
	hy5pifQ 22 vs phyB 28	0.2043	0.7295	No	ns	-1.121 to 1.530
	hy5pifQ 22 vs phyBox 22	0.08042	0.2872	No	ns	-1.245 to 1.406
	hy5pifQ 22 vs phyBox 28	-3.333	11.9	Yes	***	-4.658 to -2.008
	hy5pifQ 28 vs pifQ 22	-0.3477	1.242	No	ns	-1.673 to 0.9775
	hy5pifQ 28 vs pifQ 28	-3.659	13.07	Yes	***	-4.985 to -2.334
	hy5pifQ 28 vs phyB 22	-0.1353	0.4832	No	ns	-1.461 to 1.190
	hy5pifQ 28 vs phyB 28	0.0503	0.1796	No	ns	-1.275 to 1.376
	hy5pifQ 28 vs phyBox 22	-0.07356	0.2627	No	ns	-1.399 to 1.252
	hy5pifQ 28 vs phyBox 28	-3.487	12.45	Yes	***	-4.812 to -2.162
	pifQ 22 vs pifQ 28	-3.312	11.83	Yes	***	-4.637 to -1.986
	pifQ 22 vs phyB 22	0.2124	0.7587	No	ns	-1.113 to 1.538
	pifQ 22 vs phyB 28	0.398	1.421	No	ns	-0.9272 to 1.723
	pifQ 22 vs phyBox 22	0.2742	0.9792	No	ns	-1.051 to 1.599
	pifQ 22 vs phyBox 28	-3.139	11.21	Yes	***	-4.464 to -1.814
	pifQ 28 vs phyB 22	3.524	12.59	Yes	***	2.199 to 4.849
	pifQ 28 vs phyB 28	3.71	13.25	Yes	***	2.384 to 5.035
	pifQ 28 vs phyBox 22	3.586	12.81	Yes	***	2.261 to 4.911
	pifQ 28 vs phyBox 28	0.1726	0.6164	No	ns	-1.153 to 1.498
	phyB 22 vs phyB 28	0.1856	0.6628	No	ns	-1.140 to 1.511
	phyB 22 vs phyBox 22	0.06174	0.2205	No	ns	-1.264 to 1.387
	phyB 22 vs phyBox 28	-3.352	11.97	Yes	***	-4.677 to -2.026
	phyB 28 vs phyBox 22	-0.1239	0.4423	No	ns	-1.449 to 1.201
	phyB 28 vs phyBox 28	-3.537	12.63	Yes	***	-4.862 to -2.212
	phyBox 22 vs phyBox 28	-3.413	12.19	Yes	***	-4.739 to -2.088

## Sheet: fig 3
Figure 3
3D	Ct value		act7	iaa19	saur40	saur77		calculated value		iaa19	saur40	saur77	normalized value		iaa19	saur40	saur77
	hypocotyl	WT 22 1	21.2774	20.9816	27.9723	29.5173		hypocotyl	WT 22 1	1.22753	0.00965234	0.00330766	hypocotyl	WT 22 1	0.992555	0.96374	0.848118
		WT 22 2	21.6541	21.1532	28.0542	29.6837			WT 22 2	1.41503	0.0118403	0.00382689		WT 22 2	1.14416	1.1822	0.981254
		WT 22 3	21.2701	21.1757	28.1393	29.0403			WT 22 3	1.06765	0.00855377	0.00458072		WT 22 3	0.863281	0.854053	1.17454
		WT 28 1	21.7894	20.3729	28.3843	28.6028			WT 28 1	2.66926	0.0103449	0.00889107		WT 28 1	2.1583	1.03289	2.27976
		WT 28 2	22.8408	20.906	29.5094	29.9189			WT 28 2	3.8231	0.00982948	0.00740048		WT 28 2	3.09127	0.981427	1.89756
		WT 28 3	22.0143	20.8342	28.5958	29.3167			WT 28 3	2.26587	0.0104413	0.00633506		WT 28 3	1.83213	1.04251	1.62437
	root	WT 22 1	23.9497	28.2084	34.2741	28.7546		root	WT 22 1	0.0522403	0.000779881	0.0357747	root	WT 22 1	0.93676	0.983456	0.912621
		WT 22 2	23.1634	27.2971	33.7201	28.0052			WT 22 2	0.0569674	0.000663919	0.0348726		WT 22 2	1.02153	0.837224	0.889608
		WT 22 3	23.7107	27.8162	33.7718	28.1257			WT 22 3	0.0580926	0.000936086	0.0468768		WT 22 3	1.0417	1.18044	1.19584
		WT 28 1	24.1113	27.4772	31.3892	26.261			WT 28 1	0.097001	0.00644386	0.225365		WT 28 1	1.7394	8.12593	5.74912
		WT 28 2	25.3976	28.4806	31.6751	28.0963			WT 28 2	0.118014	0.0128912	0.154036		WT 28 2	2.11621	16.2562	3.92948
		WT 28 3	25.6512	29.0601	32.4531	28.3104			WT 28 3	0.0941497	0.00896265	0.158311		WT 28 3	1.68827	11.3022	4.03855
	hypocotyl	hy5 22 1	21.4681	21.334	28.3561	29.638		hypocotyl	hy5 22 1	1.09739	0.00844331	0.0034723	hypocotyl	hy5 22 1	0.887325	0.843024	0.890334
		hy5 22 2	21.4696	21.4069	27.9596	29.8707			hy5 22 2	1.04444	0.0111251	0.00295824		hy5 22 2	0.844508	1.11079	0.758524
		hy5 22 3	21.8094	21.3829	28.9042	30.1343			hy5 22 3	1.34398	0.00731589	0.0031186		hy5 22 3	1.08671	0.730457	0.799641
		hy5 28 1	21.8846	21.2851	28.7438	29.8511			hy5 28 1	1.5152	0.00861342	0.00399805		hy5 28 1	1.22516	0.860009	1.02514
		hy5 28 2	22.0587	21.4051	28.936	30.27			hy5 28 2	1.57307	0.00850615	0.00337419		hy5 28 2	1.27195	0.849299	0.865177
		hy5 28 3	21.5045	20.9419	28.4629	29.781			hy5 28 3	1.47693	0.00804108	0.003225		hy5 28 3	1.19421	0.802864	0.826922
	root	hy5 22 1	24.2315	28.6586	35.5178	29.1487		root	hy5 22 1	0.0464833	0.000400382	0.0330962	root	hy5 22 1	0.833527	0.504895	0.844291
		hy5 22 2	24.3788	28.7193	35.1824	28.4138			hy5 22 2	0.0493626	0.000559485	0.0610013		hy5 22 2	0.885158	0.70553	1.55616
		hy5 22 3	23.4933	27.6196	34.6299	28.9521			hy5 22 3	0.0572626	0.000444177	0.022738		hy5 22 3	1.02682	0.560122	0.580051
		hy5 28 1	24.2421	28.3383	35.2719	28.4277			hy5 28 1	0.0584693	0.000478297	0.054956		hy5 28 1	1.04846	0.603149	1.40194
		hy5 28 2	24.4099	28.3522	34.598	29.5091			hy5 28 2	0.0650505	0.000857179	0.0291739		hy5 28 2	1.16647	1.08093	0.744233
		hy5 28 3	24.2125	28.4438	34.6715	28.7582			hy5 28 3	0.0532429	0.00071043	0.042816		hy5 28 3	0.954738	0.895876	1.09224
	average		iaa19	saur40	saur77	S.D.		iaa19	saur40	saur77
	hyp.	WT 22	1	0.999998	1.00131	hyp.	WT 22	0.14059	0.167053	0.164134
		WT 28	2.36057	1.01894	1.9339		WT 28	0.653484	0.0328441	0.329201
	root	WT 22	0.999996	1.00037	0.999355	root	WT 22	0.0556856	0.17223	0.170547
		WT 28	1.84796	11.8948	4.57238		WT 28	0.233712	4.09741	1.02054
	hyp.	hy5 22	0.939515	0.894758	0.816166	hyp.	hy5 22	0.129262	0.195374	0.067441
		hy5 28	1.23044	0.837391	0.905747		hy5 28	0.0391372	0.030377	0.105153
	root	hy5 22	0.915168	0.590183	0.993499	root	hy5 22	0.100079	0.10364	0.504869
		hy5 28	1.05655	0.859985	1.07947		hy5 28	0.106097	0.240905	0.329038
	IAA19								SAUR40								SAUR77
	One-way analysis of variance								One-way analysis of variance								One-way analysis of variance
	P value	< 0.0001							P value	< 0.0001							P value	< 0.0001
	P value summary	***							P value summary	***							P value summary	***
	Are means signif. different? (P < 0.05)	Yes							Are means signif. different? (P < 0.05)	Yes							Are means signif. different? (P < 0.05)	Yes
	Number of groups	8							Number of groups	8							Number of groups	8
	F	12.27							F	21.47							F	24.6
	R squared	0.843							R squared	0.9038							R squared	0.915
	ANOVA Table	SS	df	MS					ANOVA Table	SS	df	MS					ANOVA Table	SS	df	MS
	Treatment (between columns)	5.841	7	0.8344					Treatment (between columns)	318.5	7	45.51					Treatment (between columns)	34.11	7	4.873
	Residual (within columns)	1.088	16	0.06801					Residual (within columns)	33.91	16	2.119					Residual (within columns)	3.169	16	0.1981
	Total	6.929	23						Total	352.4	23						Total	37.28	23
	Tukey's Multiple Comparison Test	Mean Diff.	q	Significant? P < 0.05?	Summary	95% CI of diff			Tukey's Multiple Comparison Test	Mean Diff.	q	Significant? P < 0.05?	Summary	95% CI of diff			Tukey's Multiple Comparison Test	Mean Diff.	q	Significant? P < 0.05?	Summary	95% CI of diff
	WT hyp 22 vs WT hyp 28	-1.361	9.037	Yes	***	-2.098 to -0.6233			WT hyp 22 vs WT hyp 28	-0.01894	0.02254	No	ns	-4.135 to 4.097			WT hyp 22 vs WT hyp 28	-0.9326	3.629	No	ns	-2.191 to 0.3257
	WT hyp 22 vs WT root 22	3.874e-06	2.573e-05	No	ns	-0.7373 to 0.7373			WT hyp 22 vs WT root 22	-0.0003737	0.0004446	No	ns	-4.116 to 4.116			WT hyp 22 vs WT root 22	0.00195	0.007588	No	ns	-1.256 to 1.260
	WT hyp 22 vs WT root 28	-0.848	5.632	Yes	*	-1.585 to -0.1107			WT hyp 22 vs WT root 28	-10.89	12.96	Yes	***	-15.01 to -6.779			WT hyp 22 vs WT root 28	-3.571	13.9	Yes	***	-4.829 to -2.313
	WT hyp 22 vs hy5 hyp 22	0.06048	0.4017	No	ns	-0.6768 to 0.7978			WT hyp 22 vs hy5 hyp 22	0.1052	0.1252	No	ns	-4.011 to 4.221			WT hyp 22 vs hy5 hyp 22	0.1851	0.7205	No	ns	-1.073 to 1.443
	WT hyp 22 vs hy5 hyp 28	-0.2304	1.531	No	ns	-0.9677 to 0.5069			WT hyp 22 vs hy5 hyp 28	0.1626	0.1935	No	ns	-3.953 to 4.279			WT hyp 22 vs hy5 hyp 28	0.09556	0.3719	No	ns	-1.163 to 1.354
	WT hyp 22 vs hy5 root 22	0.08483	0.5634	No	ns	-0.6525 to 0.8221			WT hyp 22 vs hy5 root 22	0.4098	0.4876	No	ns	-3.706 to 4.526			WT hyp 22 vs hy5 root 22	0.007806	0.03038	No	ns	-1.251 to 1.266
	WT hyp 22 vs hy5 root 28	-0.05655	0.3756	No	ns	-0.7938 to 0.6807			WT hyp 22 vs hy5 root 28	0.14	0.1666	No	ns	-3.976 to 4.256			WT hyp 22 vs hy5 root 28	-0.07817	0.3042	No	ns	-1.336 to 1.180
	WT hyp 28 vs WT root 22	1.361	9.037	Yes	***	0.6233 to 2.098			WT hyp 28 vs WT root 22	0.01857	0.02209	No	ns	-4.097 to 4.135			WT hyp 28 vs WT root 22	0.9345	3.637	No	ns	-0.3238 to 2.193
	WT hyp 28 vs WT root 28	0.5126	3.405	No	ns	-0.2247 to 1.250			WT hyp 28 vs WT root 28	-10.88	12.94	Yes	***	-14.99 to -6.760			WT hyp 28 vs WT root 28	-2.638	10.27	Yes	***	-3.897 to -1.380
	WT hyp 28 vs hy5 hyp 22	1.421	9.438	Yes	***	0.6838 to 2.158			WT hyp 28 vs hy5 hyp 22	0.1242	0.1477	No	ns	-3.992 to 4.240			WT hyp 28 vs hy5 hyp 22	1.118	4.35	No	ns	-0.1406 to 2.376
	WT hyp 28 vs hy5 hyp 28	1.13	7.506	Yes	**	0.3928 to 1.867			WT hyp 28 vs hy5 hyp 28	0.1816	0.216	No	ns	-3.934 to 4.298			WT hyp 28 vs hy5 hyp 28	1.028	4.001	No	ns	-0.2302 to 2.286
	WT hyp 28 vs hy5 root 22	1.445	9.6	Yes	***	0.7081 to 2.183			WT hyp 28 vs hy5 root 22	0.4288	0.5101	No	ns	-3.687 to 4.545			WT hyp 28 vs hy5 root 22	0.9404	3.66	No	ns	-0.3179 to 2.199
	WT hyp 28 vs hy5 root 28	1.304	8.661	Yes	***	0.5667 to 2.041			WT hyp 28 vs hy5 root 28	0.159	0.1891	No	ns	-3.957 to 4.275			WT hyp 28 vs hy5 root 28	0.8544	3.325	No	ns	-0.4039 to 2.113
	WT root 22 vs WT root 28	-0.848	5.632	Yes	*	-1.585 to -0.1107			WT root 22 vs WT root 28	-10.89	12.96	Yes	***	-15.01 to -6.778			WT root 22 vs WT root 28	-3.573	13.91	Yes	***	-4.831 to -2.315
	WT root 22 vs hy5 hyp 22	0.06048	0.4017	No	ns	-0.6768 to 0.7978			WT root 22 vs hy5 hyp 22	0.1056	0.1257	No	ns	-4.010 to 4.222			WT root 22 vs hy5 hyp 22	0.1832	0.7129	No	ns	-1.075 to 1.442
	WT root 22 vs hy5 hyp 28	-0.2304	1.531	No	ns	-0.9677 to 0.5069			WT root 22 vs hy5 hyp 28	0.163	0.1939	No	ns	-3.953 to 4.279			WT root 22 vs hy5 hyp 28	0.09361	0.3643	No	ns	-1.165 to 1.352
	WT root 22 vs hy5 root 22	0.08483	0.5634	No	ns	-0.6525 to 0.8221			WT root 22 vs hy5 root 22	0.4102	0.488	No	ns	-3.706 to 4.526			WT root 22 vs hy5 root 22	0.005856	0.02279	No	ns	-1.252 to 1.264
	WT root 22 vs hy5 root 28	-0.05656	0.3757	No	ns	-0.7939 to 0.6807			WT root 22 vs hy5 root 28	0.1404	0.167	No	ns	-3.976 to 4.256			WT root 22 vs hy5 root 28	-0.08012	0.3118	No	ns	-1.338 to 1.178
	WT root 28 vs hy5 hyp 22	0.9084	6.034	Yes	*	0.1711 to 1.646			WT root 28 vs hy5 hyp 22	11	13.09	Yes	***	6.884 to 15.12			WT root 28 vs hy5 hyp 22	3.756	14.62	Yes	***	2.498 to 5.015
	WT root 28 vs hy5 hyp 28	0.6175	4.101	No	ns	-0.1198 to 1.355			WT root 28 vs hy5 hyp 28	11.06	13.16	Yes	***	6.941 to 15.17			WT root 28 vs hy5 hyp 28	3.667	14.27	Yes	***	2.408 to 4.925
	WT root 28 vs hy5 root 22	0.9328	6.195	Yes	**	0.1955 to 1.670			WT root 28 vs hy5 root 22	11.3	13.45	Yes	***	7.189 to 15.42			WT root 28 vs hy5 root 22	3.579	13.93	Yes	***	2.321 to 4.837
	WT root 28 vs hy5 root 28	0.7914	5.256	Yes	*	0.05411 to 1.529			WT root 28 vs hy5 root 28	11.03	13.13	Yes	***	6.919 to 15.15			WT root 28 vs hy5 root 28	3.493	13.59	Yes	***	2.235 to 4.751
	hy5 hyp 22 vs hy5 hyp 28	-0.2909	1.932	No	ns	-1.028 to 0.4464			hy5 hyp 22 vs hy5 hyp 28	0.05737	0.06825	No	ns	-4.059 to 4.173			hy5 hyp 22 vs hy5 hyp 28	-0.08958	0.3486	No	ns	-1.348 to 1.169
	hy5 hyp 22 vs hy5 root 22	0.02435	0.1617	No	ns	-0.7129 to 0.7616			hy5 hyp 22 vs hy5 root 22	0.3046	0.3624	No	ns	-3.811 to 4.421			hy5 hyp 22 vs hy5 root 22	-0.1773	0.6901	No	ns	-1.436 to 1.081
	hy5 hyp 22 vs hy5 root 28	-0.117	0.7774	No	ns	-0.8543 to 0.6203			hy5 hyp 22 vs hy5 root 28	0.03477	0.04137	No	ns	-4.081 to 4.151			hy5 hyp 22 vs hy5 root 28	-0.2633	1.025	No	ns	-1.522 to 0.9950
	hy5 hyp 28 vs hy5 root 22	0.3153	2.094	No	ns	-0.4220 to 1.053			hy5 hyp 28 vs hy5 root 22	0.2472	0.2941	No	ns	-3.869 to 4.363			hy5 hyp 28 vs hy5 root 22	-0.08775	0.3415	No	ns	-1.346 to 1.171
	hy5 hyp 28 vs hy5 root 28	0.1739	1.155	No	ns	-0.5634 to 0.9112			hy5 hyp 28 vs hy5 root 28	-0.02259	0.02688	No	ns	-4.139 to 4.093			hy5 hyp 28 vs hy5 root 28	-0.1737	0.6761	No	ns	-1.432 to 1.085
	hy5 root 22 vs hy5 root 28	-0.1414	0.9391	No	ns	-0.8787 to 0.5959			hy5 root 22 vs hy5 root 28	-0.2698	0.321	No	ns	-4.386 to 3.846			hy5 root 22 vs hy5 root 28	-0.08597	0.3346	No	ns	-1.344 to 1.172

## Sheet: fig 4
Figure 4
4B, C																				Root							ratio
																				One-way analysis of variance							One-way analysis of variance
			WT		hy5		HY5(WT)		HY5(A)		HY5(D)									P value	< 0.0001						P value	< 0.0001
			22	28	22	28	22	28	22	28	22	28								P value summary	***						P value summary	***
		imageJ	248.334	366.295	284.152	248.496	239.866	360.587	241.929	244.04	238.327	372.795								Are means signif. different? (P < 0.05)	Yes						Are means signif. different? (P < 0.05)	Yes
		raw data	243.769	365.449	262.355	245.463	237.754	355.858	238.933	235.653	237.564	356.612								Number of groups	10						Number of groups	5
		2mm=30	242.937	351.315	244.067	238.945	236.398	350.259	229.366	231.131	234.954	351.141								F	75.94						F	564.5
			241.651	351.168	241.897	236.675	227.497	340.069	228.289	227.995	234.302	347.169								R squared	0.8614						R squared	0.9762
			235.956	325.373	237.535	234.236	224.03	333.315	226.467	219.556	231.172	336.069
			234.495	309.68	237.154	221.909	218.292	328.893	226.194	209.276	226.782	332.715								Bartlett's test for equal variances							Bartlett's test for equal variances
			225.342	308.559	234.059	220.703	218.291	325.512	225.556	207.969	216.303	327.254								Bartlett's statistic (corrected)	17.44						Bartlett's statistic (corrected)	2.647
			217.166	307.084	232.404	216.278	218.081	317.858	223.562	202.824	212.324	319.009								P value	0.0422						P value	0.6185
			215.985	302.839	207.364	211.189	204.103	312.997	218.21	202.769	211.723	313.731								P value summary	*						P value summary	ns
			211.529	301.832	206.178	195.296	201.962	311.56	217.939	194.812	210.979	300.119								Do the variances differ signif. (P < 0.05)	Yes						Do the variances differ signif. (P < 0.05)	No
			210.924	296.45	203.02	194.18	194.743	309.32	217.466	189.814	204.372	298.584
			205.682	285.424	201.748	190.688	191.354	295.39	203.829	179.756	204.239	294.947								ANOVA Table	SS	df	MS				ANOVA Table	SS	df	MS
																				Treatment (between columns)	1231	9	136.8				Treatment (between columns)	3.983	4	0.9958
		av	227.814	322.622	232.661	221.172	217.698	328.468	224.812	212.133	221.92	329.179								Residual (within columns)	198.1	110	1.801				Residual (within columns)	0.09703	55	0.001764
		stdev	15.095	28.4224	25.172	20.2604	16.607	20.276	10.0773	19.7372	13.1917	24.898								Total	1429	119					Total	4.08	59
		normalized	WT		hy5		HY5(WT)		HY5(A)		HY5(D)									Tukey's Multiple Comparison Test	Mean Diff.	q	Significant? P < 0.05?	Summary	95% CI of diff		Tukey's Multiple Comparison Test	Mean Diff.	q	Significant? P < 0.05?	Summary	95% CI of diff
			22	28	22	28	22	28	22	28	22	28		WT	hy5	HY5(WT)	HY5(A)	HY5(D)		WT 22 vs WT 28	-6.321	16.32	Yes	***	-8.093 to -4.549		WT vs hy5	0.4624	38.13	Yes	***	0.4058 to 0.5190
			16.5556	24.4197	18.9435	16.5664	15.9911	24.0391	16.1286	16.2693	15.8885	24.853		1.47501	0.874518	1.50329	1.00873	1.56422		WT 22 vs hy5 22	-0.3231	0.8341	No	ns	-2.095 to 1.449		WT vs HY5ox	-0.09577	7.899	Yes	***	-0.1524 to -0.03917
			16.2513	24.3633	17.4903	16.3642	15.8503	23.7239	15.9289	15.7102	15.8376	23.7741		1.49916	0.935614	1.49675	0.986272	1.50112		WT 22 vs hy5 28	0.4428	1.143	No	ns	-1.329 to 2.215		WT vs HY5 A	0.473	39.01	Yes	***	0.4163 to 0.5296
			16.1958	23.421	16.2711	15.9297	15.7599	23.3506	15.2911	15.4087	15.6636	23.4094		1.44612	0.979014	1.48165	1.0077	1.49451		WT 22 vs HY5ox 22	0.6744	1.741	No	ns	-1.098 to 2.446		WT vs HY5 D	-0.06739	5.558	Yes	**	-0.1240 to -0.01078
			16.1101	23.4112	16.1265	15.7783	15.1665	22.6713	15.2193	15.1997	15.6201	23.1446		1.4532	0.978412	1.49483	0.998712	1.48172		WT 22 vs HY5ox 28	-6.71	17.32	Yes	***	-8.482 to -4.938		hy5 vs HY5ox	-0.5581	46.03	Yes	***	-0.6147 to -0.5015
			15.7304	21.6915	15.8357	15.6157	14.9353	22.221	15.0978	14.6371	15.4115	22.4046		1.37896	0.986112	1.48781	0.969483	1.45376		WT 22 vs HY5 A 22	0.2002	0.5167	No	ns	-1.572 to 1.972		hy5 vs HY5 A	0.01058	0.873	No	ns	-0.04602 to 0.06719
			15.633	20.6453	15.8103	14.7939	14.5528	21.9262	15.0796	13.9517	15.1188	22.181		1.32063	0.935717	1.50667	0.925206	1.46711		WT 22 vs HY5 A 28	1.045	2.699	No	ns	-0.7266 to 2.817		hy5 vs HY5 D	-0.5298	43.69	Yes	***	-0.5864 to -0.4731
			15.0228	20.5706	15.6039	14.7135	14.5527	21.7008	15.0371	13.8646	14.4202	21.8169		1.36929	0.942937	1.49118	0.922028	1.51294		WT 22 vs HY5 D 22	0.3929	1.014	No	ns	-1.379 to 2.165		HY5ox vs HY5 A	0.5687	46.91	Yes	***	0.5121 to 0.6253
			14.4777	20.4723	15.4936	14.4185	14.5387	21.1905	14.9041	13.5216	14.1549	21.2673		1.41405	0.930612	1.45752	0.907238	1.50246		WT 22 vs HY5 D 28	-6.758	17.44	Yes	***	-8.530 to -4.986		HY5ox vs HY5 D	0.02839	2.341	No	ns	-0.02821 to 0.08499
			14.399	20.1893	13.8243	14.0793	13.6069	20.8665	14.5473	13.5179	14.1149	20.9154		1.40213	1.01845	1.53352	0.929238	1.4818		WT 28 vs hy5 22	5.997	15.48	Yes	***	4.225 to 7.769		HY5 A vs HY5 D	-0.5403	44.56	Yes	***	-0.5969 to -0.4837
			14.1019	20.1221	13.7452	13.0197	13.4641	20.7707	14.5293	12.9875	14.0653	20.0079		1.42691	0.94722	1.54267	0.893883	1.42251		WT 28 vs hy5 28	6.763	17.46	Yes	***	4.991 to 8.535
			14.0616	19.7633	13.5347	12.9453	12.9829	20.6213	14.4977	12.6543	13.6248	19.9056		1.40548	0.956457	1.58835	0.872844	1.46098		WT 28 vs HY5ox 22	6.995	18.06	Yes	***	5.223 to 8.767
			13.7121	19.0283	13.4499	12.7125	12.7569	19.6927	13.5886	11.9837	13.6159	19.6631		1.3877	0.945179	1.54368	0.881896	1.44413		WT 28 vs HY5ox 28	-0.3897	1.006	No	ns	-2.162 to 1.382
																				WT 28 vs HY5 A 22	6.521	16.83	Yes	***	4.749 to 8.293
		av	15.1876	21.5082	15.5107	14.7448	14.5132	21.8979	14.9874	14.1422	14.7947	21.9453		1.41489	0.95252	1.51066	0.941935	1.48227		WT 28 vs HY5 A 28	7.366	19.01	Yes	***	5.594 to 9.138
		stdev	1.00633	1.89483	1.67813	1.35069	1.10713	1.35174	0.671817	1.31582	0.879447	1.65987		0.0491298	0.0358896	0.035361	0.0499656	0.03704		WT 28 vs HY5 D 22	6.713	17.33	Yes	***	4.941 to 8.485
																				WT 28 vs HY5 D 28	-0.4371	1.128	No	ns	-2.209 to 1.335
																				hy5 22 vs hy5 28	0.766	1.977	No	ns	-1.006 to 2.538
																				hy5 22 vs HY5ox 22	0.9976	2.575	No	ns	-0.7744 to 2.770
4E			HY5ox/hy5		HY5Aox/hy5		HY5Dox/hy5													hy5 22 vs HY5ox 28	-6.387	16.49	Yes	***	-8.159 to -4.615
		imageJ	22	28	22	28	22	28												hy5 22 vs HY5 A 22	0.5233	1.351	No	ns	-1.249 to 2.295
			5052.85	10448	21963	6143.75	6114.26	10484.7												hy5 22 vs HY5 A 28	1.369	3.533	No	ns	-0.4035 to 3.141
			3730.08	7249.28	5218.07	3543.51	4504.99	7328.7												hy5 22 vs HY5 D 22	0.7161	1.848	No	ns	-1.056 to 2.488
			4677.17	8417.04	8726.03	4268.51	4080.41	8344.8												hy5 22 vs HY5 D 28	-6.435	16.61	Yes	***	-8.207 to -4.662
		normalized	HY5ox/hy5		HY5Aox/hy5		HY5Dox/hy5													hy5 28 vs HY5ox 22	0.2316	0.5978	No	ns	-1.540 to 2.004
			22	28	22	28	22	28												hy5 28 vs HY5ox 28	-7.153	18.47	Yes	***	-8.925 to -5.381
			1	1.94347	1	0.679084	1	1.62679												hy5 28 vs HY5 A 22	-0.2427	0.6265	No	ns	-2.015 to 1.529
			1	2.06775	1	0.475711	1	1.7148												hy5 28 vs HY5 A 28	0.6026	1.555	No	ns	-1.169 to 2.375
			1	1.7996	1	0.489169	1	2.04509												hy5 28 vs HY5 D 22	-0.04991	0.1288	No	ns	-1.822 to 1.722
		average	1	1.93694	1	0.547988	1	1.79556												hy5 28 vs HY5 D 28	-7.2	18.59	Yes	***	-8.972 to -5.428
		S.D.	0	0.134194	0	0.113732	0	0.220532												HY5ox 22 vs HY5ox 28	-7.385	19.06	Yes	***	-9.157 to -5.613
																				HY5ox 22 vs HY5 A 22	-0.4743	1.224	No	ns	-2.246 to 1.298
																				HY5ox 22 vs HY5 A 28	0.371	0.9577	No	ns	-1.401 to 2.143
																				HY5ox 22 vs HY5 D 22	-0.2815	0.7267	No	ns	-2.054 to 1.491
		One-way analysis of variance																		HY5ox 22 vs HY5 D 28	-7.432	19.19	Yes	***	-9.204 to -5.660
		P value	< 0.0001																	HY5ox 28 vs HY5 A 22	6.91	17.84	Yes	***	5.138 to 8.682
		P value summary	***																	HY5ox 28 vs HY5 A 28	7.756	20.02	Yes	***	5.984 to 9.528
		Are means signif. different? (P < 0.05)	Yes																	HY5ox 28 vs HY5 D 22	7.103	18.34	Yes	***	5.331 to 8.875
		Number of groups	3																	HY5ox 28 vs HY5 D 28	-0.04737	0.1223	No	ns	-1.819 to 1.725
		F	66.08																	HY5 A 22 vs HY5 A 28	0.8453	2.182	No	ns	-0.9268 to 2.617
		R squared	0.9566																	HY5 A 22 vs HY5 D 22	0.1928	0.4976	No	ns	-1.579 to 1.965
																				HY5 A 22 vs HY5 D 28	-6.958	17.96	Yes	***	-8.730 to -5.186
		ANOVA Table	SS	df	MS															HY5 A 28 vs HY5 D 22	-0.6525	1.684	No	ns	-2.424 to 1.120
		Treatment (between columns)	3.506	2	1.753															HY5 A 28 vs HY5 D 28	-7.803	20.14	Yes	***	-9.575 to -6.031
		Residual (within columns)	0.1592	6	0.02653															HY5 D 22 vs HY5 D 28	-7.151	18.46	Yes	***	-8.923 to -5.379
		Total	3.665	8
		Tukey's Multiple Comparison Test	Mean Diff.	q	Significant? P < 0.05?	Summary	95% CI of diff
		HY5 WT vs HY5 A	1.389	14.77	Yes	***	0.7784 to 2.000
		HY5 WT vs HY5 D	0.1414	1.504	No	ns	-0.4692 to 0.7519
		HY5 A vs HY5 D	-1.248	13.27	Yes	**	-1.858 to -0.6370

## Sheet: fig 5
Figure 5
5B,C		WT		spa123		SPA1ox/spa123		mSPA1ox/spa123		spaQ		SPA1ox/spaQ		mSPA1ox/spaQ
	temp.	22	28	22	28	22	28	22	28	22	28	22	28	22	28
	raw data	203.499	264.309	167.503	203.748	178.675	215.565	170.215	190.898	96.762	52.86	158.819	210.913	100.995	88.68
	5mm=51	181.085	239.137	173.058	211.8	160.086	211.351	184.455	217.374	72.112	57.098	181.373	209.447	63.946	46.428
		207.481	268.48	161.513	193.408	183.082	243.131	165.108	198.553	109.688	49.698	175.746	213.674	66.805	50.483
		203.278	266.699	204.25	215.748	197.637	266.794	194.623	222.277	46.179	34.708	157.071	203.836	81.706	57.484
		212.735	282.57	179.59	214.486	199.217	244.291	156.557	188.633	84.217	48.463	138.865	173.717	63.632	52.705
		217.309	260.874	195.182	219.349	173.411	220.715	165.067	199.491	108.586	42.827	166.523	246.764	43.534	41.961
		207.563	250.744	159.525	174.776	195.851	256.873	174.371	207.41	62.526	49.087	141.901	210.11	71.353	67.744
		180.791	238.689	184.59	227.936	165.464	223.469	189.229	219.664	94.188	58.937	143.999	173.653	101.782	92.441
		217.18	279.213	176.607	212.496	196.837	258.856	165.79	183.943	63.91	28.109	167.812	198.539	39.208	34.018
		192.807	269.455	185.301	203.699	178.791	228.49	153.598	188.92	48.537	22.499	143.263	185.3	35.201	33.532
		213.704	264.733	171.385	206.864	193.466	249.584	175.346	216.618	96.556	63.543	133.622	183.632	90.269	86.41
		197.466	253.486	172.179	207.417	169.785	217.321	180.539	202.65	52.443	22.251	162.01	219.604	76.575	54.02
		217.381	283.664	163.095	181.205	159.67	215.294	171.444	189.325	70.329	42.874	177.355	210.317	83.307	68.392
		198.747	229.607	176.002	200.57	184.955	241.297	170.506	214.592	41.926	25.247	174.245	213.278	101.3	83.006
		205.122	252.523	168.271	198.236	186.003	240.243	154.898	185.019	97.17	58.873	152.532	213.267	33.532	30.85
		WT		spa123		SPA1ox/spa123		mSPA1ox/spa123		spaQ		SPA1ox/spaQ		mSPA1ox/spaQ			ratio
		22	28	22	28	22	28	22	28	22	28	22	28	22	28		WT	spa123	SPA1ox/spa123	mSPA1ox/spa123	spaQ	SPA1ox/spaQ	mSPA1ox/spaQ
		19.9509	25.9126	16.4219	19.9753	17.5172	21.1338	16.6877	18.7155	9.48647	5.18235	15.5705	20.6777	9.90147	8.69412		1.29882	1.21638	1.20646	1.12151	0.546289	1.32801	0.878063
		17.7534	23.4448	16.9665	20.7647	15.6947	20.7207	18.0838	21.3112	7.0698	5.59784	17.7817	20.534	6.26922	4.55176		1.32058	1.22387	1.32023	1.17847	0.791796	1.15479	0.72605
		20.3413	26.3216	15.8346	18.9616	17.9492	23.8364	16.1871	19.466	10.7537	4.87235	17.23	20.9484	6.54951	4.94931		1.294	1.19748	1.32799	1.20256	0.453085	1.21581	0.755677
		19.9292	26.147	20.0245	21.1518	19.3762	26.1563	19.0807	21.7919	4.52735	3.40275	15.3991	19.9839	8.01039	5.63569		1.31199	1.05629	1.34992	1.14209	0.751597	1.29773	0.703547
		20.8564	27.7029	17.6069	21.028	19.5311	23.9501	15.3487	18.4934	8.25657	4.75127	13.6142	17.0311	6.23843	5.16716		1.32827	1.19431	1.22626	1.20488	0.575454	1.25098	0.828278
		21.3048	25.5759	19.1355	21.5048	17.0011	21.6387	16.183	19.5579	10.6457	4.19873	16.3258	24.1925	4.26804	4.11382		1.20047	1.12382	1.27279	1.20855	0.394406	1.48186	0.963867
		20.3493	24.5827	15.6397	17.1349	19.2011	25.1836	17.0952	20.3343	6.13	4.81245	13.9119	20.599	6.99539	6.64157		1.20804	1.0956	1.31157	1.18948	0.785065	1.48068	0.94942
		17.7246	23.4009	18.0971	22.3467	16.222	21.9087	18.5519	21.5357	9.23412	5.77814	14.1175	17.0248	9.97863	9.06284		1.32025	1.23482	1.35056	1.16084	0.625738	1.20593	0.908225
		21.2922	27.3738	17.3144	20.8329	19.2977	25.378	16.2539	18.0336	6.26569	2.75578	16.4522	19.4646	3.84392	3.3351		1.28563	1.20321	1.31508	1.10949	0.439822	1.1831	0.867629
		18.9026	26.4172	18.1668	19.9705	17.5285	22.401	15.0586	18.5216	4.75853	2.20578	14.0454	18.1667	3.45108	3.28745		1.39754	1.09929	1.27797	1.22996	0.463543	1.29343	0.952587
		20.9514	25.9542	16.8025	20.2808	18.9673	24.469	17.1908	21.2371	9.46627	6.22971	13.1002	18.0031	8.8499	8.47157		1.23878	1.20701	1.29007	1.23537	0.658095	1.37426	0.95725
		19.3594	24.8516	16.8803	20.335	16.6456	21.306	17.6999	19.8676	5.14147	2.18147	15.8833	21.5298	7.50735	5.29608		1.28369	1.20466	1.27998	1.12247	0.424289	1.3555	0.705452
		21.3119	27.8102	15.9897	17.7652	15.6539	21.1073	16.8082	18.5613	6.895	4.20333	17.3877	20.6193	8.16735	6.7051		1.30492	1.11104	1.34837	1.1043	0.60962	1.18585	0.820963
		19.485	22.5105	17.2551	19.6637	18.1328	23.6566	16.7163	21.0384	4.11039	2.4752	17.0828	20.9096	9.93137	8.13784		1.15527	1.13959	1.30463	1.25856	0.60218	1.22401	0.819408
		20.11	24.7572	16.4972	19.4349	18.2356	23.5532	15.1861	18.1391	9.52647	5.77186	14.9541	20.9085	3.28745	3.02451		1.23109	1.17808	1.29161	1.19446	0.605876	1.39818	0.920017
	average	19.9748	25.5175	17.2422	20.0767	17.7969	23.0933	16.8088	19.7736	7.4845	4.2946	15.5238	20.0395	6.8833	5.80493	average	1.27862	1.1657	1.29823	1.17753	0.58179	1.29534	0.850429
	S.D.	1.16755	1.59003	1.21879	1.36934	1.33698	1.75835	1.18878	1.34279	2.28868	1.38214	1.51593	1.87532	2.3431	2.05375	S.D.	0.0613969	0.0561002	0.0421726	0.0486418	0.129754	0.10568	0.0937774
		One-way analysis of variance											Ratio
		P value	< 0.0001										One-way analysis of variance
		P value summary	***										P value	< 0.0001
		Are means signif. different? (P < 0.05)	Yes										P value summary	***
		Number of groups	14										Are means signif. different? (P < 0.05)	Yes
		F	257.1										Number of groups	7
		R squared	0.9446										F	164.6
													R squared	0.9097
		Bartlett's test for equal variances
		Bartlett's statistic (corrected)	21.09										Bartlett's test for equal variances
		P value	0.0712										Bartlett's statistic (corrected)	29.1
		P value summary	ns										P value	< 0.0001
		Do the variances differ signif. (P < 0.05)	No										P value summary	***
													Do the variances differ signif. (P < 0.05)	Yes
		ANOVA Table	SS	df	MS
		Treatment (between columns)	9077	13	698.2								ANOVA Table	SS	df	MS
		Residual (within columns)	532.3	196	2.716								Treatment (between columns)	6.752	6	1.125
		Total	9609	209									Residual (within columns)	0.67	98	0.006837
													Total	7.422	104
		Tukey's Multiple Comparison Test	Mean Diff.	q	Significant? P < 0.05?	Summary	95% CI of diff
		WT 22 vs WT 28	-5.543	13.03	Yes	***	-7.602 to -3.484						Tukey's Multiple Comparison Test	Mean Diff.	q	Significant? P < 0.05?	Summary	95% CI of diff
		WT 22 vs spa123 22	2.733	6.422	Yes	**	0.6736 to 4.792						WT vs spa123	0.1129	5.289	Yes	**	0.02181 to 0.2040
		WT 22 vs spa123 28	-0.1019	0.2395	No	ns	-2.161 to 1.957						WT vs SPA1/spa123	-0.01961	0.9185	No	ns	-0.1107 to 0.07151
		WT 22 vs SPA1/spa123 22	2.178	5.119	Yes	*	0.1188 to 4.237						WT vs mSPA1/spa123	0.1011	4.735	Yes	*	0.009975 to 0.1922
		WT 22 vs SPA1/spa123 28	-3.118	7.329	Yes	***	-5.178 to -1.059						WT vs spaQ	0.6968	32.64	Yes	***	0.6057 to 0.7879
		WT 22 vs mSPA1/spa123 22	3.166	7.441	Yes	***	1.107 to 5.225						WT vs SPA1/spaQ	-0.01672	0.7831	No	ns	-0.1078 to 0.07440
		WT 22 vs mSPA1/spa123 28	0.2012	0.4728	No	ns	-1.858 to 2.260						WT vs mSPA1/spaQ	0.4282	20.06	Yes	***	0.3371 to 0.5193
		WT 22 vs spaQ 22	12.49	29.36	Yes	***	10.43 to 14.55						spa123 vs SPA1/spa123	-0.1325	6.208	Yes	***	-0.2237 to -0.04142
		WT 22 vs spaQ 28	15.68	36.85	Yes	***	13.62 to 17.74						spa123 vs mSPA1/spa123	-0.01184	0.5544	No	ns	-0.1030 to 0.07928
		WT 22 vs SPA1/spaQ 22	4.451	10.46	Yes	***	2.392 to 6.510						spa123 vs spaQ	0.5839	27.35	Yes	***	0.4928 to 0.6750
		WT 22 vs SPA1/spaQ 28	-0.06473	0.1521	No	ns	-2.124 to 1.994						spa123 vs SPA1/spaQ	-0.1296	6.072	Yes	***	-0.2208 to -0.03853
		WT 22 vs mSPA1/spaQ 22	13.09	30.77	Yes	***	11.03 to 15.15						spa123 vs mSPA1/spaQ	0.3153	14.77	Yes	***	0.2242 to 0.4064
		WT 22 vs mSPA1/spaQ 28	14.17	33.3	Yes	***	12.11 to 16.23						SPA1/spa123 vs mSPA1/spa123	0.1207	5.653	Yes	**	0.02958 to 0.2118
		WT 28 vs spa123 22	8.275	19.45	Yes	***	6.216 to 10.33						SPA1/spa123 vs spaQ	0.7164	33.56	Yes	***	0.6253 to 0.8076
		WT 28 vs spa123 28	5.441	12.79	Yes	***	3.382 to 7.500						SPA1/spa123 vs SPA1/spaQ	0.00289	0.1354	No	ns	-0.08822 to 0.09401
		WT 28 vs SPA1/spa123 22	7.721	18.15	Yes	***	5.661 to 9.780						SPA1/spa123 vs mSPA1/spaQ	0.4478	20.97	Yes	***	0.3567 to 0.5389
		WT 28 vs SPA1/spa123 28	2.424	5.698	Yes	**	0.3651 to 4.483						mSPA1/spa123 vs spaQ	0.5957	27.9	Yes	***	0.5046 to 0.6869
		WT 28 vs mSPA1/spa123 22	8.709	20.47	Yes	***	6.650 to 10.77						mSPA1/spa123 vs SPA1/spaQ	-0.1178	5.518	Yes	**	-0.2089 to -0.02669
		WT 28 vs mSPA1/spa123 28	5.744	13.5	Yes	***	3.685 to 7.803						mSPA1/spa123 vs mSPA1/spaQ	0.3271	15.32	Yes	***	0.2360 to 0.4182
		WT 28 vs spaQ 22	18.03	42.38	Yes	***	15.97 to 20.09						spaQ vs SPA1/spaQ	-0.7136	33.42	Yes	***	-0.8047 to -0.6224
		WT 28 vs spaQ 28	21.22	49.88	Yes	***	19.16 to 23.28						spaQ vs mSPA1/spaQ	-0.2686	12.58	Yes	***	-0.3598 to -0.1775
		WT 28 vs SPA1/spaQ 22	9.994	23.49	Yes	***	7.935 to 12.05						SPA1/spaQ vs mSPA1/spaQ	0.4449	20.84	Yes	***	0.3538 to 0.5360
		WT 28 vs SPA1/spaQ 28	5.478	12.87	Yes	***	3.419 to 7.537
		WT 28 vs mSPA1/spaQ 22	18.63	43.79	Yes	***	16.58 to 20.69
		WT 28 vs mSPA1/spaQ 28	19.71	46.33	Yes	***	17.65 to 21.77
		spa123 22 vs spa123 28	-2.835	6.662	Yes	***	-4.894 to -0.7754
		spa123 22 vs SPA1/spa123 22	-0.5548	1.304	No	ns	-2.614 to 1.504
		spa123 22 vs SPA1/spa123 28	-5.851	13.75	Yes	***	-7.910 to -3.792
		spa123 22 vs mSPA1/spa123 22	0.4334	1.019	No	ns	-1.626 to 2.492
		spa123 22 vs mSPA1/spa123 28	-2.531	5.95	Yes	**	-4.591 to -0.4724
		spa123 22 vs spaQ 22	9.758	22.93	Yes	***	7.699 to 11.82
		spa123 22 vs spaQ 28	12.95	30.43	Yes	***	10.89 to 15.01
		spa123 22 vs SPA1/spaQ 22	1.718	4.039	No	ns	-0.3407 to 3.778
		spa123 22 vs SPA1/spaQ 28	-2.797	6.575	Yes	***	-4.856 to -0.7383
		spa123 22 vs mSPA1/spaQ 22	10.36	24.35	Yes	***	8.300 to 12.42
		spa123 22 vs mSPA1/spaQ 28	11.44	26.88	Yes	***	9.378 to 13.50
		spa123 28 vs SPA1/spa123 22	2.28	5.358	Yes	*	0.2207 to 4.339
		spa123 28 vs SPA1/spa123 28	-3.017	7.09	Yes	***	-5.076 to -0.9575
		spa123 28 vs mSPA1/spa123 22	3.268	7.68	Yes	***	1.209 to 5.327
		spa123 28 vs mSPA1/spa123 28	0.3031	0.7123	No	ns	-1.756 to 2.362
		spa123 28 vs spaQ 22	12.59	29.59	Yes	***	10.53 to 14.65
		spa123 28 vs spaQ 28	15.78	37.09	Yes	***	13.72 to 17.84
		spa123 28 vs SPA1/spaQ 22	4.553	10.7	Yes	***	2.494 to 6.612
		spa123 28 vs SPA1/spaQ 28	0.03717	0.08736	No	ns	-2.022 to 2.096
		spa123 28 vs mSPA1/spaQ 22	13.19	31.01	Yes	***	11.13 to 15.25
		spa123 28 vs mSPA1/spaQ 28	14.27	33.54	Yes	***	12.21 to 16.33
		SPA1/spa123 22 vs SPA1/spa123 28	-5.296	12.45	Yes	***	-7.355 to -3.237
		SPA1/spa123 22 vs mSPA1/spa123 22	0.9881	2.322	No	ns	-1.071 to 3.047
		SPA1/spa123 22 vs mSPA1/spa123 28	-1.977	4.646	No	ns	-4.036 to 0.08240
		SPA1/spa123 22 vs spaQ 22	10.31	24.24	Yes	***	8.253 to 12.37
		SPA1/spa123 22 vs spaQ 28	13.5	31.73	Yes	***	11.44 to 15.56
		SPA1/spa123 22 vs SPA1/spaQ 22	2.273	5.342	Yes	*	0.2141 to 4.332
		SPA1/spa123 22 vs SPA1/spaQ 28	-2.243	5.271	Yes	*	-4.302 to -0.1835
		SPA1/spa123 22 vs mSPA1/spaQ 22	10.91	25.65	Yes	***	8.855 to 12.97
		SPA1/spa123 22 vs mSPA1/spaQ 28	11.99	28.18	Yes	***	9.933 to 14.05
		SPA1/spa123 28 vs mSPA1/spa123 22	6.284	14.77	Yes	***	4.225 to 8.344
		SPA1/spa123 28 vs mSPA1/spa123 28	3.32	7.802	Yes	***	1.261 to 5.379
		SPA1/spa123 28 vs spaQ 22	15.61	36.68	Yes	***	13.55 to 17.67
		SPA1/spa123 28 vs spaQ 28	18.8	44.18	Yes	***	16.74 to 20.86
		SPA1/spa123 28 vs SPA1/spaQ 22	7.57	17.79	Yes	***	5.510 to 9.629
		SPA1/spa123 28 vs SPA1/spaQ 28	3.054	7.177	Yes	***	0.9946 to 5.113
		SPA1/spa123 28 vs mSPA1/spaQ 22	16.21	38.1	Yes	***	14.15 to 18.27
		SPA1/spa123 28 vs mSPA1/spaQ 28	17.29	40.63	Yes	***	15.23 to 19.35
		mSPA1/spa123 22 vs mSPA1/spa123 28	-2.965	6.968	Yes	***	-5.024 to -0.9057
		mSPA1/spa123 22 vs spaQ 22	9.324	21.91	Yes	***	7.265 to 11.38
		mSPA1/spa123 22 vs spaQ 28	12.51	29.41	Yes	***	10.46 to 14.57
		mSPA1/spa123 22 vs SPA1/spaQ 22	1.285	3.02	No	ns	-0.7741 to 3.344
		mSPA1/spa123 22 vs SPA1/spaQ 28	-3.231	7.593	Yes	***	-5.290 to -1.172
		mSPA1/spa123 22 vs mSPA1/spaQ 22	9.925	23.33	Yes	***	7.866 to 11.98
		mSPA1/spa123 22 vs mSPA1/spaQ 28	11	25.86	Yes	***	8.945 to 13.06
		mSPA1/spa123 28 vs spaQ 22	12.29	28.88	Yes	***	10.23 to 14.35
		mSPA1/spa123 28 vs spaQ 28	15.48	36.38	Yes	***	13.42 to 17.54
		mSPA1/spa123 28 vs SPA1/spaQ 22	4.25	9.988	Yes	***	2.191 to 6.309
		mSPA1/spa123 28 vs SPA1/spaQ 28	-0.2659	0.6249	No	ns	-2.325 to 1.793
		mSPA1/spa123 28 vs mSPA1/spaQ 22	12.89	30.3	Yes	***	10.83 to 14.95
		mSPA1/spa123 28 vs mSPA1/spaQ 28	13.97	32.83	Yes	***	11.91 to 16.03
		spaQ 22 vs spaQ 28	3.19	7.497	Yes	***	1.131 to 5.249
		spaQ 22 vs SPA1/spaQ 22	-8.039	18.89	Yes	***	-10.10 to -5.980
		spaQ 22 vs SPA1/spaQ 28	-12.56	29.51	Yes	***	-14.61 to -10.50
		spaQ 22 vs mSPA1/spaQ 22	0.6012	1.413	No	ns	-1.458 to 2.660
		spaQ 22 vs mSPA1/spaQ 28	1.68	3.947	No	ns	-0.3795 to 3.739
		spaQ 28 vs SPA1/spaQ 22	-11.23	26.39	Yes	***	-13.29 to -9.170
		spaQ 28 vs SPA1/spaQ 28	-15.74	37	Yes	***	-17.80 to -13.69
		spaQ 28 vs mSPA1/spaQ 22	-2.589	6.084	Yes	**	-4.648 to -0.5296
		spaQ 28 vs mSPA1/spaQ 28	-1.51	3.55	No	ns	-3.569 to 0.5488
		SPA1/spaQ 22 vs SPA1/spaQ 28	-4.516	10.61	Yes	***	-6.575 to -2.457
		SPA1/spaQ 22 vs mSPA1/spaQ 22	8.64	20.31	Yes	***	6.581 to 10.70
		SPA1/spaQ 22 vs mSPA1/spaQ 28	9.719	22.84	Yes	***	7.660 to 11.78
		SPA1/spaQ 28 vs mSPA1/spaQ 22	13.16	30.92	Yes	***	11.10 to 15.22
		SPA1/spaQ 28 vs mSPA1/spaQ 28	14.23	33.45	Yes	***	12.18 to 16.29
		mSPA1/spaQ 22 vs mSPA1/spaQ 28	1.078	2.534	No	ns	-0.9807 to 3.137

## Sheet: fig 6
	Figure 6
	6A, B
			qPCR	Ct value		HY5	PIF4	ACT7	calculated value		HY5	PIF4	normalized value		HY5	PIF4				22-28	P value
				whole	22	20.4682	18.5844	18.0072	whole	22	0.181627	0.670261	whole	22	1.05976	0.976068		t-test	HY5	whole	0.7576
						20.7922	18.7537	18.2192			0.168051	0.690398			0.980555	1.00539				hypocotyl	0.0287
						20.3545	18.2662	17.7505			0.164474	0.699427			0.959681	1.01854				root	0.0009
					28	21.7459	18.1748	18.867		28	0.135944	1.61572		28	0.793215	2.35289			PIF4	whole	0.0005
						21.1676	17.943	18.5619			0.164288	1.53564			0.958597	2.23627				hypocotyl	0.0004
						20.5801	17.7918	18.227			0.195724	1.35211			1.14202	1.96901				root	0.8905
				hypcotyl	22	26.8991	26.1612	27.0013	hypcotyl	22	1.07341	1.79009	hypcotyl	22	0.966335	1.10309
						27.3274	26.6675	27.2786			0.966689	1.52738			0.870259	0.941203
						27.3822	27.1098	27.743			1.2841	1.55092			1.15601	0.95571
					28	28.0117	25.31	27.4258		28	0.66624	4.33432		28	0.59978	2.67089
						27.6303	25.3498	27.2636			0.775577	3.76799			0.698211	2.32191
						27.7624	25.5891	27.493			0.829623	3.74214			0.746865	2.30598
				root	22	28.4344	31.2086	29.3281	root	22	1.85797	0.271597	root	22	1.67263	0.167364
						28.3232	31.4953	29.4752			2.22225	0.246536			2.00057	0.15192
						28.4755	31.1114	29.608			2.19231	0.352727			1.97362	0.217357
					28	27.8025	30.977	29.5174		28	3.28284	0.363584		28	2.95536	0.224048
						27.9114	31.3458	29.645			3.32546	0.307623			2.99374	0.189564
						29.5262	33.5292	31.3614			3.56818	0.222554			3.21224	0.137143
				average		HY5	PIF4		S.D.		HY5	PIF4
					whole-22	1	1			whole-22	0.0527989	0.0217438
					whole-28	0.964611	2.18606			whole-28	0.174481	0.196807
					hyp-22	0.997534	1			hyp-22	0.145407	0.0895703
					hyp-28	0.681619	2.43293			hyp-28	0.0749331	0.206237
					root-22	1.88227	0.17888			root-22	0.182057	0.0342049
					root-28	3.05378	0.183585			root-28	0.138566	0.0437601
	6C
										M.W.
													PIF4	control	ratio	relative ratio
										250		22 shoot	14910.5	41465.6	0.359586	1
										130		28 shoot	29002.7	41914.3	0.691954	1.92431
										95
										72	PIF4 blot
										55
										250
										130
										95
										72	coomassie
										55
													HY5	control	ratio	relative ratio
												22 root	21933.4	36345	0.603476	1
												28 root	32774.7	38258.9	0.856655	1.41953
											HY5 blot

## Sheet: fig s1
Fig S1
	LD	raw data		normalized		ratio		SD	raw data		normalized		ratio
		WT							WT
		22	28	22	28				22	28	22	28
	5mm=34	163.464	210.643	23.352	30.0919	1.28862		5mm=35	95.357	72.143	14.0231	10.6093	0.756557
		160.126	192.515	22.8751	27.5021	1.20227			114.738	79.192	16.8732	11.6459	0.690199
		146.953	195.781	20.9933	27.9687	1.33227			108.321	78.553	15.9296	11.5519	0.725187
		154.982	194.28	22.1403	27.7543	1.25356			105.568	58.749	15.5247	8.63956	0.556504
		143.298	194.619	20.4711	27.8027	1.35814			103.124	75.122	15.1653	11.0474	0.728463
		157.893	218.108	22.5561	31.1583	1.38137			71.841	44.259	10.5649	6.50868	0.616069
		153.392	208.951	21.9131	29.8501	1.3622			96.889	56.191	14.2484	8.26338	0.579952
		155.921	201.498	22.2744	28.7854	1.29231			90.134	62.432	13.255	9.18118	0.692658
		170.273	215.177	24.3247	30.7396	1.26372			117.763	70.97	17.3181	10.4368	0.602651
		163.119	208.571	23.3027	29.7959	1.27864			105.477	58.552	15.5113	8.61059	0.555116
	average			22.4203	29.1449	1.30131		average			14.8414	9.64946	0.650336
	S.D.			1.13975	1.34829	0.0563345		S.D.			1.95203	1.67347	0.07648
					P value							P value
				t-test	6.63213e-10						t-test	5.76458e-06

## Sheet: fig s2
Fig S2
			WT		hy5		pifQ			WT		hy5		pifQ
		raw data	22	28	22	28	22	28	normalized	22	28	22	28	22	28	ratio 28/22	WT	hy5	pifQ
		4mm=29	156.969	225.152	156.996	84.649	60.49	172.856		16.2382	23.2916	17.9129	15.5727	13.7357	25.8123		1.43437	0.869356	1.87922
			131.454	211.524	102.573	150.536	104.62	153.586		15.1807	22.2572	17.3315	14.4184	13.0396	19.708		1.46615	0.831919	1.5114
			80.402	133.749	128.409	114.47	126.049	180.555		14.9526	22.0705	16.241	14.1844	12.6913	18.717		1.47603	0.873373	1.47478
			97.919	215.153	147.383	101.136	122.683	180.931		14.446	21.8818	15.2465	12.4045	12.2687	18.6781		1.51473	0.813595	1.52242
			135.204	157.097	124.806	119.91	92.07	176.686		13.9866	21.3292	14.4145	11.8417	10.8228	18.3929		1.52497	0.821516	1.69946
			98.434	213.348	96.872	137.116	89.561	159.875		13.5987	20.0878	13.2837	10.4623	10.5942	18.2779		1.47719	0.787608	1.72526
			83.523	194.182	119.877	95.152	118.597	249.519		10.1828	16.4983	12.911	9.84331	9.52448	17.8817		1.62021	0.762399	1.87744
			93.521	159.484	173.158	77.237	89.352	190.511		10.1296	16.2514	12.4011	8.75679	9.26493	16.5388		1.60436	0.706132	1.7851
			139.645	206.182	167.538	139.378	102.411	155.266		9.67459	15.6139	10.611	7.99003	9.24331	16.062		1.6139	0.752995	1.73769
			146.747	150.934	139.34		132.778	177.798		8.64031	13.8361	10.0212		6.25759	15.8882		1.60134		2.53903
			144.542							8.31745
										12.3043	19.3118	14.0374	11.7194	10.7443	18.5957		1.53332	0.802099	1.77518
										2.92097	3.40491	2.68152	2.65702	2.27107	2.82786		0.0706077	0.0552366	0.305174

## Sheet: fig s3
Fig S3
		WT			WT				P value
	Temp.	22	28	Temp.	22	28		t-test	3.64915e-08
	raw data	125.515	170.792	normalized	0.96492	1.31299
		127.883	167.92		0.983124	1.29092
		132.439	169.594		1.01815	1.30378
		123.693	170.135		0.950913	1.30794
		125.16	170.496		0.96219	1.31072
		128.876	181.32		0.990758	1.39393
		130.863	159.703		1.00603	1.22775
		137.612	151.714		1.05792	1.16633
		134.391	154.871		1.03316	1.1906
		134.35	159.176		1.03284	1.22369
	average	130.078	165.572	average	1	1.27287
	S.D.			S.D.	0.0354933	0.0689474

## Sheet: fig s4
Fig S4
		WT		pif4		pifQ			WT		pif4		pifQ		ratio
	Temp.	22	28	22	28	22	28	Temp.	22	28	22	28	22	28		WT	pif4	pifQ
	3mm=34	136.653	191.839	123.741	169.774	133.003	199.169	normalized	12.0576	16.927	10.9183	14.9801	11.7356	17.5737		1.40384	1.37201	1.49748
	raw data	140.057	190.427	132.981	186.01	128.286	178.983		12.358	16.8024	11.7336	16.4126	11.3194	15.7926		1.35964	1.39877	1.39519
		142.645	181.126	134.892	180.569	123.69	174.478		12.5863	15.9817	11.9022	15.9326	10.9138	15.3951		1.26977	1.33862	1.41061
		131.074	172.025	148.353	179.393	138.289	182.472		11.5654	15.1787	13.09	15.8288	12.202	16.1005		1.31243	1.20923	1.3195
		134.413	187.243	144.011	172.547	145.286	189.793		11.86	16.5214	12.7069	15.2247	12.8194	16.7464		1.39304	1.19815	1.30634
		121.998	179.651	131.939	197.217	156.638	186.089		10.7645	15.8516	11.6417	17.4015	13.821	16.4196		1.47257	1.49476	1.18802
		147.711	180.106	150.341	192.154	141.555	200.916		13.0333	15.8917	13.2654	16.9548	12.4901	17.7279		1.21931	1.27812	1.41935
		145.315	173.316	135.583	189.036	139.911	174.868		12.8219	15.2926	11.9632	16.6796	12.3451	15.4295		1.19269	1.39425	1.24985
		142.401	194.823	148.991	187.143	148.351	184.64		12.5648	17.1903	13.1463	16.5126	13.0898	16.2918		1.36813	1.25607	1.24462
		150.049	190.38	130.825	184.649	132.844	179.779		13.2396	16.7982	11.5434	16.2926	11.7215	15.8629		1.26879	1.41142	1.35331
								average	12.2851	16.2436	12.1911	16.222	12.2458	16.334	average	1.32602	1.33514	1.33843
								S.D.	0.745061	0.702758	0.8046	0.748237	0.866776	0.8116	S.D.	0.0886422	0.0968006	0.0949591
					Root
					One-way analysis of variance
					P value	< 0.0001
					P value summary	***
					Are means signif. different? (P < 0.05)	Yes
					Number of groups	6
					F	79.61
					R squared	0.8805
					Bartlett's test for equal variances
					Bartlett's statistic (corrected)	0.4901
					P value	0.9925
					P value summary	ns
					Do the variances differ signif. (P < 0.05)	No
					ANOVA Table	SS	df	MS
					Treatment (between columns)	243.2	5	48.65
					Residual (within columns)	33	54	0.611
					Total	276.2	59
					Tukey's Multiple Comparison Test	Mean Diff.	q	Significant? P < 0.05?	Summary	95% CI of diff
					WT 22 vs WT 28	-3.958	16.01	Yes	***	-4.993 to -2.924
					WT 22 vs pif4 22	0.09405	0.3805	No	ns	-0.9401 to 1.128
					WT 22 vs pif4 28	-3.937	15.93	Yes	***	-4.971 to -2.903
					WT 22 vs pifQ 22	0.03938	0.1593	No	ns	-0.9948 to 1.074
					WT 22 vs pifQ 28	-4.049	16.38	Yes	***	-5.083 to -3.015
					WT 28 vs pif4 22	4.052	16.39	Yes	***	3.018 to 5.087
					WT 28 vs pif4 28	0.02156	0.08724	No	ns	-1.013 to 1.056
					WT 28 vs pifQ 22	3.998	16.17	Yes	***	2.964 to 5.032
					WT 28 vs pifQ 28	-0.09045	0.3659	No	ns	-1.125 to 0.9437
					pif4 22 vs pif4 28	-4.031	16.31	Yes	***	-5.065 to -2.997
					pif4 22 vs pifQ 22	-0.05467	0.2212	No	ns	-1.089 to 0.9795
					pif4 22 vs pifQ 28	-4.143	16.76	Yes	***	-5.177 to -3.109
					pif4 28 vs pifQ 22	3.976	16.09	Yes	***	2.942 to 5.010
					pif4 28 vs pifQ 28	-0.112	0.4531	No	ns	-1.146 to 0.9222
					pifQ 22 vs pifQ 28	-4.088	16.54	Yes	***	-5.122 to -3.054

[truncated: 9 more sheets: fig s5, fig s7, fig s8, fig s9, fig s10, fig s11, fig s12, fig s14, fig s15]
